# Supplementary material for: Multiple Candidate Effectors from the Oomycete Pathogen Hyaloperonospora arabidopsidis Suppress Host Plant Immunity
Source: PLoS Pathog. 2011 Nov 3;7(11):e1002348. doi: 10.1371/journal.ppat.1002348 (PMC3207932; doi:10.1371/journal.ppat.1002348)
Supplement: Table S1 — Names and sequences of Hyaloperonospora arabidopsidis isolate Emoy2 HaRxLs candidates cloned. (a) Nucleotide sequence predicted in genome versions of the Hpa Emoy2 race (V3.0 to V6.0) generated previously to the published one (v8.3.2; Baxter and Tripathy et al., 2010). (b) Translation of the predicted nucleotide sequence in Hpa Emoy Genome v8.3.2. (c) Nucleotidic sequence cloned in pENTRY/pDONR vectors. The clones were amplified from the Signal Peptide cleavage until the stop codon, adding a Methionine (M) at the N-terminal, unless stated otherwise. (d) Sequence cloned in pEDV vectors. When pEDV6 was used, sequences were identical to the pENTRY donors. For clones in pEDV3/5 (non-Gateway versions) no pENTRY clones were generated. (e) Comparison of sequence similarity of the pEDV clone with the predicted nucleotide sequence on the Emoy2 genome (Column G vs Column C). (f) Comparison of sequence similarity of the pEDV clone translated aminoacid sequence with the predicted one the Emoy2 genome (Column H vs Column D). (g) Level of Polymorphism of candidate RxLR effectors predicted by “in silico” comparison of the Hpa Emoy2 race genome (v8.3.2, v6.0, v3.0) with the genomes of seven Hpa races sequenced via illumina short reads. The number of SNPs predicted is indicated between brakets. We classified them as No polymorphic (0 SNPs), Low (≥1 SNPs ≤5), Medium (≥6 SNPS ≤15) and High Polymorphic (>16 SNPs). (h) Level of Expression of candidate RxLRs was tested using different expression libraries, and categorized as: 1- Sanger ESTs obtained from Spores, 2- 454 ESTs generated from infected tissue at 3 days post-inoculation (dpi), 3- Illumina short reads generated from infected tissue at 3 and 7 dpi. (i) Predicted subcellular localization using Wolf-PSORT (of sequences after signal peptide cleavage site). The localization stated corresponds to the ones consistently found using both Plant and Fungi databases. The score numbers representing the number of closest neighbours in each a [file ppat.1002348.s009.xls]

## Sheet: Sheet1
	Table S1. Names and sequences of Hyaloperonospora arabidopsidis isolate Emoy2 HaRxLs candidates cloned.
	STANDARDISED NAME	TARGET GENE SEQUENCE (a)	TARGET GENE TRANSLATION	GENOME SEQUENCE TRANSLATION (v8.3) (b)	pENTRY CLONED SEQUENCE (c )	pENTRY CLONE TRANSLATION	PEDV3/5/6 CLONE SEQ (D)	pEDV3/5/6 TRANSLATION	pEDV vs Predicted (nt) (e)	pEDV vs Pred (aa identity) (f)	POLYMORPHISM (g)	EXPRESSION (h)	SUBCELLULAR LOCALIZATION (i)
1	ATR13Emco5	ATGCGCCTTGTTCACGCGGTACTGCTACCTGGCATTATTGTCTTCGTATCCAACGGGAATCTGCTCCACGCCCATGCGCTCCATGAGGACGAGACGGGTGTCACTGCTGGTCGCCAGCTCCGAGCAGCCGCCAGCGAAGTATTTGGACTCTCACGAGCTAGTTTCGGGCTTGGTAAGGCTCAAGATCCGCTCGACAAGTTCTTTTCGAAGATAATCTTCTCGGGGAAGCCCATCGAAACCAGTTATTCGGCTAAAGGCATCCACGAGAAGATTATAGAGGCACACGATCTTCATGTCTCCAAATCTAAGAACGCCCCCATCCAGTATGCCAGTGTAATGGAATACCTGAAAAAAACCTACCCCGGTCCGGACATTGAACGTATTGTCTCGACGCTCGAG…	MRLVHAVLLPGIIVFVSNGNLLHAHALHEDETGVTAGRQLRAAASEVFGLSRASFGLGKAQDPLDKFFSKIIFSGKPIETSYSAKGIHEKIIEAHDLHVSKSKNAPIQYASVMEYLKKTYPGPDIERIVSTLERHDEVGAKDLGAKLRDALDRQ		CGCATGCTCCGAGCAGCCGCCAGCGAAGTATTTGGACTCTCACGAGCTAGTTTCGGGCTTGGTAAGGCTCAAGATCCGCTCGACAAGTTCTTTTCGAAGATAATCTTCTCGGGGAAGCCCATCGAAACCAGTTATTCGGCTAAAGGCATCCACGAGAAGATTATAGAGGCACACGATCTTCATGTCTCCAAATCTAAGAACGCCCCCATCCAGTATGCCAGTGTAATGGAATACCTGAAAAAAACCTACCCCGGTCCGGACATTGAACGTATTGTCTCGACGCTCGAGCGTCACGACGAAGTAGGAGCTAAAGATTTGGGAGCGAAACTTCGGGATGCTCTTGACAGACAGTAG	(*)RMLRAAASEVFGLSRASFGLGKAQDPLDKFFSKIIFSGKPIETSYSAKGIHEKIIEAHDLHVSKSKNAPIQYASVMEYLKKTYPGPDIERIVSTLERHDEVGAKDLG	AS ENTRY CLONE	AS ENTRY CLONE	1	1	ND	ND	Nucleo-Cytoplasmic (16)
2	ATR13Emoy2	ATGCGCCTTGTTCACGCGGTACTGCTACCTGGCATTATTGTCTTCGTATCCAACGGGAATCTGCTCCACGCCCATGCGCTCCATGAGGACGAGACGGGTGTCACTGCTGGTCGCCAGCTCCGAGCAGCCGCCAGCGAAGTATTTGGACTCTCACGAGCTAGTTTCGGGCTTGGTAAGGCTCAAGATCCGCTCGACAAGTTCTTTAGGAAGATAATAAACTCGCGGAAGCCCATCGAAACCAGTTATTCGGCTAAAGGCATCCACGAGAAGATTATAAAGGCATACGATCGTCATGTCTTCGAATCTAAGAAGGCACACGATCGTCATGTCTCCAAATCTAAGAAGGCACACGGTCGTCATGTCTCCAAATCTAAGATGGCACACGATCGTCATGTCTCC…	MRLVHAVLLPGIIVFVSNGNLLHAHALHEDETGVTAGRQLRAAASEVFGLSRASFGLGKAQDPLDKFFRKIINSRKPIETSYSAKGIHEKIIKAYDRHVFESKKAHDRHVSKSKKAHGRHVSKSKMAHDRHVSKSEKAPIQYASVADYLKKIYPGTDIERIVSTLKRHDEVGAKDLGAKLQTAVASQ	MRLVHAVLLPGIIVFVSNGNLLHAHALHEDETGVTAGRQLRAAASEVFGLSRASFGLGKAQDPLDKFFRKIINSRKPIETSYSAKGIHEKIIKAYDRHVFESKKAHDRHVSKSKKAHGRHVSKSKMAHDRHVSKSEKAPIQYASVADYLKKIYPGTDIERIVSTLKRHDEVGAKDLGAKLQTAVASQ	CGCATGCTCCGAGCAGCCGCCAGCGAAGTATTTGGACTCTCACGAGCTAGTTTCGGGCTTGGTAAGGCTCAAGATCCGCTCGACAAGTTCTTTAGGAAGATAATAAACTCGCGGAAGCCCATCGAAACCAGTTATTCGGCTAAAGGCATCCACGAGAAGATTATAAAGGCATACGATCGTCATGTCTTCGAATCTAAGAAGGCACACGATCGTCATGTCTCCAAATCTAAGAAGGCACACGGTCGTCATGTCTCCAAATCTAAGATGGCACACGATCGTCATGTCTCCAAATCTGAGAAGGCCCCCATCCAGTATGCCAGTGTAGCGGATTACCTGAAAAAAATCTACCCCGGTACGGACATTGAACGTATTGTCTCGACGCTCAAGCGTCACGACGAA…	(*)RMLRAAASEVFGLSRASFGLGKAQDPLDKFFRKIINSRKPIETSYSAKGIHEKIIKAYDRHVFESKKAHDRHVSKSKKAHGRHVSKSKMAHDRHVSKSEKAPIQYASVADYLKKIYPGTDIERIVSTLKRHDEVGAKDLGAKLQTAVASQ-	AS ENTRY CLONE	AS ENTRY CLONE	1	1	HIGH (28)	2	Nucleo-Cytoplasmic (12)
3	HaRxL4	ATGCGTCTGACCTACACCGCATTGGCCACTCTGGCTGCTCTGCTGTCTTGCAGCGACTCAGTCCCGACTGCTGGTAATCCGAAGGCTGTTCTTAAGCACGACGTGTCTCTTGTGGCTCGCGGGACGGGTGGCGACGACAACGGAGCAGACGGCAAGAGGCTGCTGAGGAACGCTCATGCGCAAGATGAGTCGCAAGATTCTCAACTGTTTGAGGAAAGATCAGTACATGTACCAGAGAAGGCGACTGTGGTGGTGGCGTCCGGGGTTGCTCATGTCATCCCTTCGGAGGCAAGTACGATCGCGAAAAAGGTGGTGGAAGCGAACACTCATGTGAAAGACGGCGCGGGTCAAGAGAAGTACTGGTTGTTGACGAAGCTCGAGTCGTTCAAGAAGAAGCTG…	MRLTYTALATLAALLSCSDSVPTAGNPKAVLKHDVSLVARGTGGDDNGADGKRLLRNAHAQDESQDSQLFEERSVHVPEKATVVVASGVAHVIPSEASTIAKKVVEANTHVKDGAGQEKYWLLTKLESFKKKLMESRKFQAIMEKLNTFLGRKPTTTAGNTNTVKDEGKATANGGTHTTHDDKPPVTTIIHPEAGGQSKFASTRGAVAERMKDATKKTQDKVAEWNKKLEQYKKKVKEDPKFQAIMEKLNTFLGRKPTTTAGNTNTVKDEGKATANGGTHTTHD	MRLTYTALATLAALLSCSDSVPTAGNPKAVLKHDVSLVARGTGGDDNGADGKRLLRNAHAQDESQDSQLFEERSVHVPEKATVVVASGVAHVIPSEASTIAKKVVEANTHVKDGAGQEKYWLLTKLESFKKKLMESRKFQAIMEKLNTFLGRKPTTTAGNTNTVKDEGKATANGGTHTTHDDKPPVTTIIHPEAGGQSKFASTRGAVAERMKDATKKTQDKVAEWNKKLEQYKKKVKEDPKFQAIMEKLNTFLGRKPTTTAGNTNTVIDEGKATANGGTHTTHDTSQR	(+)AGGCTGCTGAGGAACGCTCATGCGCAAGATGAGTCGCAAGATTCTCAACTGTTTGAGGAAAGATCAGTACATGTACCAGAGAAGGCGACTGTGGTGGTGGCGTCCGGGGTTGCTCATGTCATCCCTTCGGAGGCAAGTACGATCGCGAAAAAGGTGGTGGAAGCGAACACTCATGTGAAAGACGGCGCGGGTCAAGAGAAGTACTGGTTGTTGACGAAGCTCGAGTCGTTCAAGAAGAAGCTGATGGAGAGCCGCAAGTTCCAGGCAATCATGGAAAAGCTTAACACGTTTCTAGGCCGCAAACCGACGACCACGGCTGGGAATACCAACACCGTGAAAGACGAGGGCAAGGCGACAGCGAATGGTGGGACCCACACTACGCATGATGACAAGCCA…	(+)RLLRNAHAQDESQDSQLFEERSVHVPEKATVVVASGVAHVIPSEASTIAKKVVEANTHVKDGAGQEKYWLLTKLESFKKKLMESRKFQAIMEKLNTFLGRKPTTTAGNTNTVKDEGKATANGGTHTTHDDKPPVTTIIHPEAGGQSKFASTRGAVAERMKDATKKTQDKVAEWNKKLEQYKKKVKEDPKFQAIMEKLNTFLGRKPTTTAGNTNTVIDEGKATANGGTHTTHDTSQR	AS ENTRY CLONE	AS ENTRY CLONE	2nt polym C-term	0.99	MEDIUM (10)	2,3	Cytoplasmic (22)
4	HaRxL9	ATGATGCGCGTGTTCTGTCCCCGTCTCTTCATTCTCACTGCTCTTTACGGAACGCACGGCGCGGCAGCCTTGCTGGACCAACAGGAACCGGTTCAGCATCGGCTTCTACGTACGCAACAGTCTGGTGCTGCCGACGCACCCCTCCATGGACCTCCACCGATCCAAGATGGTGAGACGGACGAGGAAGAGAGGAGTGAATTGGGGCGACTGATAAAATTGGGTTGCGTGGAATTCAAGGCGCTGTTTATCAGCAGGAAGTTCCCAGACGACATCGAGACTACTGCAGAGATGGATCAGTTGGAAGCAAAGAACAAGATAGAGGAAAACGCCAGGGAGGAGAAGCACGCTCAATATATGGCATCGGATCAGTATAAGAAGGACTTAATAAATGAAGTTGAG…	MMRVFCPRLFILTALYGTHGAAALLDQQEPVQHRLLRTQQSGAADAPLHGPPPIQDGETDEEERSELGRLIKLGCVEFKALFISRKFPDDIETTAEMDQLEAKNKIEENAREEKHAQYMASDQYKKDLINEVERYRRDPKLAEANLQEMARKEKVAQEQAADRNQPSRRGILLAPFKKLAARKKEKKRQEEEKLYNEMTAKLNRETSSLRAEGVTVEKLREMLRVPPMHDFKYRTVAQPFFASSRGAERYTKVRQYIEYLETHPLLPQPSDQHQVAARVHPS	MMRVFCPRLFILTALYGTHGAAALLDQQEPVQHRLLRTQQSGAADAPLHGPPPIQDGETDEEERSELGRLIKLGCVEFKALFISRKFPDDIETTAEMDQLEAKNKIEENAREEKHAQYMASDQYKKDLINEVERYRRDPKLAEANLQEMARKEKVAQEQAADRNQPSRRGILLAPFKKLAARKKEKKRQEEEKLYNEMTAKLNRETSSLRAEGVTVEKLREMLRVPPMHDFKYRTVAQPFFASSRGAERYTKVRQYIEYLETHPLLPQPSDQHQVAARVHPS	(+)CGGCTTCTACGTACGCAACAGTCTGGTGCTGCCGACGCACCCCTCCATGGACCTCCACCGATCCAAGATGGTGAGACGGACGAGGAAGAGAGGAGTGAATTGGGGCGACTGATAAAATTGGGTTGCGTGGAATTCAAGGCGCTGTTTATCAGCAGGAAGTTCCCAGACGACATCGAGACTACTGCAGAGATGGATCAGTTGGAAGCAAAGAACAAGATAGAGGAAAACGCCAGGGAGGAGAAGCACGCTCAATATATGGCATCGGATCAGTATAAGAAGGACTTAATAAATGAAGTTGAGCGGTACAGGAGAGACCCGAAATTGGCTGAAGCAAACTTGCAAGAGATGGCGAGAAAAGAGAAAGTAGCGCAGGAGCAGGCTGCAGATCGCAATCAA…	(+)RLLRTQQSGAADAPLHGPPPIQDGETDEEERSELGRLIKLGCVEFKALFISRKFPDDIETTAEMDQLEAKNKIEENAREEKHAQYMASDQYKKDLINEVERYRRDPKLAEANLQEMARKEKVAQEQAADRNQPSRRGILLAPFKKLAARKKEKKRQEEEKLYNEMTAKLNRETSSLRAEGVTVEKLREMLRVPPMHDFKYRTVAQPFFASSRGAERYTKVRQYIEYLETHPLLPQPSDQHQVAARVHPS	AS ENTRY CLONE	AS ENTRY CLONE	1	1	MEDIUM (12)	2	Nucleus (20)
5	HaRxL11	ATGAGATTGTATGTCTCTGCAGGCCTCGTTAGTGGTGCGCTGCTTGTATCTGCTGCCTTGGCCCTGGATTCTGGAGAACTGGATACTGTGGCGCTTGGCGCACTCAACGATCAGCGCCAACCCGCCGGGAGATTGCTGAGAGGTGGCACAGACGAAGGAATGACCCGAAACGAAGAACGGACTAGTCCTCTCACAAGCACGATGGAGAGCACGCTACAGGCTGCTCATGGTGCCCTTCACAAAGCTTTCACGGACTTGAGACTGCAGTTGCCAAAAATCGAGAACGGCGAAGTCGATGAAAAAGCGGCGAAAGCGTTTTGGTCGAGTCCGGCGCTTCCGAAGTGGTTTGAGAGCGCAAAGGGTCTTGCGGAACCCTCGGAGTTCGCGGCATATCACTAC…	MRLYVSAGLVSGALLVSAALALDSGELDTVALGALNDQRQPAGRLLRGGTDEGMTRNEERTSPLTSTMESTLQAAHGALHKAFTDLRLQLPKIENGEVDEKAAKAFWSSPALPKWFESAKGLAEPSEFAAYHYLMIQLTPGDLATIIHHQATKPLITFRDAVPGLKNKPKILLRELEGAQFRWWKHNQYSLEHILTKFLGLGNLEVEHPILKKYTAYVRDVMKDVWSP	MRLYVSAGLVSGALLVSAALALDSGELDTVALGALNDQRQPAGRLLRGGTDEGMTRNEERTSPLTSTMESTLQAAHGALHKAFTDLRLQLPKIENGEVDEKAAKAFWSSPALPKWFESAKGLAEPSEFAAYHYLMIQLTPGDLATIIHHQATKPLITFRDAVPGLKNKPKILLRELEGAQFRWWKHNQYSLEHILTKFLGLGNLEVEHPILKKYTAYVRDVMKDVWSP	(°)ATGCTGGATTCTGGAGAACTGGATACTGTGGCGCTTGGCGCACTCAACGATCAGCGCCAACCCGCCGGGAGATTGCTGAGAGGTGGCACAGACGAAGGAATGACCCGAAACGAAGAACGGACTAGTCCTCTCACAAGCACGATGGAGAGCACGCTACAGGCTGCTCATGGTGCCCTTCACAAAGCTTTCACGGACTTGAGACTGCAGTTGCCAAAAATCGAGAACGGCGAAGTCGATGAAAAAGCGGCGAAAGCGTTTTGGTCGAGTCCGGCGCTTCCGAAGTGGTTTGAGAGCGCAAAGGGTCTTGCGGAACCCTCGGAGTTCGCGGCATATCACTACCTCATGATTCAACTTACCCCAGGAGACTTGGCAACGATAATCCATCACCAGGCGACG…	MLDSGELDTVALGALNDQRQPAGRLLRGGTDEGMTRNEERTSPLTSTMESTLQAAHGALHKAFTDLRLQLPKIENGEVDEKAAKAFWSSPALPKWFESAKGLAEPSEFAAYHYLMIQLTPGDLATIIHHQATKPLITFRDAVPGLKNKPKILLRELEGAQFRWWKHNQYSLEHILTKFLGLGNLEVEHPILKKYTAYVRDVMKDVWSP.	AS ENTRY CLONE	AS ENTRY CLONE			MEDIUM (14)	1,2,3	Cytoplasmic (10)
6	HaRxL13	ATGCAACTGCGTTTCCTCCTACTGGTGGCTGTTGCCTCGAGTACCAAGGCCATCTCGACAACAGCTGCCGCTAATGAGGGTGGCCCGAAACTTCGGGCTAAGGATTATCCGGCTCCCGTCGCCGTTGCCGTGGAGGAGATTAACCGGCGTCTGCGAGCGTCTGACTTGGACTCTCCGATTGAGGGTACCCCACACCACAGTGACTGGGTCAAAGACCCGCTGGACGGACAGGTGTTTCTGGAGCATTTACTCCATCGAGCGCTGACAAACCCGGAAAAGATGAATAGGCTGTTCAATCAATGGTACGATGAAGGGCGCTCAGCTGAGGAGATCTCTTTCGGGTTATCTCGGCATGCCAGCAGAGACCTCGAAGAAGCGTACGAGAATCTTCGTTTGAAC…	MQLRFLLLVAVASSTKAISTTAAANEGGPKLRAKDYPAPVAVAVEEINRRLRASDLDSPIEGTPHHSDWVKDPLDGQVFLEHLLHRALTNPEKMNRLFNQWYDEGRSAEEISFGLSRHASRDLEEAYENLRLNYAKFVEAKRFPQQSN	MQLRFLLLVAVASSTKAISTTAAANEGGPKLRAKDYPAPVAVAVEEINRRLRASDLDSPIEGTPHHSDWVKDPLDGQVFLEHLLHRALTNPEKMNRLFNQWYDEGRSAEEISFGLSRHASRDLEEAYENLRLNYAKFVEAKRFPQQSN	(°)ATGATCTCGACAACAGCTGCCGCTAATGAGGGTGGCCCGAAACTTCGGGCTAAGGATTATCCGGCTCCCGTCGCCGTTGCCGTGGAGGAGATTAACCGGCGTCTGCGAGCGTCTGACTTGGACTCTCCGATTGAGGGTACCCCACACCACAGTGACTGGGTCAAAGACCCGCTGGACGGACAGGTGTTTCTGGAGCATTTACTCCATCGAGCGCTGACAAACCCGGAAAAGATGAATAGGCTGTTCAATCAATGGTACGATGAAGGGCGCTCAGCTGAGGAGATCTCTTTCGGGTTATCTCGGCATGCCAGCAGAGACCTCGAAGAAGCGTACGAGAATCTTCGTTTGAACTATGCGAAATTTGTCGAGGCCAAACGGTTCCCCCAACAAAGTAAT…	(°)MISTTAAANEGGPKLRAKDYPAPVAVAVEEINRRLRASDLDSPIEGTPHHSDWVKDPLDGQVFLEHLLHRALTNPEKMNRLFNQWYDEGRSAEEISFGLSRHASRDLEEAYENLRLNYAKFVEAKRFPQQSN-	AS ENTRY CLONE	AS ENTRY CLONE	1	1	LOW (4)	2	Nucleus (13)
7	HaRxL14	ATGAGGTTGTCGTACCTCCGTGTGCTCTCCATGGGTGGTGCACTGCTTTTCGCTGCTGATCTCGCCTCGGCCGTTAGCGAATCAAAAGGCGCTCCAGCACCTGAGAACGCGCCTACAACGAGGCTGTTGAGGGGTGACGATTCAGAGGAGGAGAGGCTTTCTTTTAAAGGGATTGGTGGGTGGTTTGGGAAGTCCAAGTCGTTCAAGCAGGAGGAAGAACTGGTGCTTATTGAGAGCATTCTCCAGAAGAGTGGCACGAACCAAGTGGAAATCAATACGGAGAAATCGCGGGAAGTGACTGAATCGTTGTTTAAGAGTCCCGAATTCGCAACATGGTCCAAGAAGACAAAGAAGACCAAGAGTACCGAGGACCAAGCCAAAGAGTACGATAAAATCGTG…	MRLSYLRVLSMGGALLFAADLASAVSESKGAPAPENAPTTRLLRGDDSEEERLSFKGIGGWFGKSKSFKQEEELVLIESILQKSGTNQVEINTEKSREVTESLFKSPEFATWSKKTKKTKSTEDQAKEYDKIVAHLRKKYTDKGRQENNYVHGVGQRGRRNPEQSAA	MRLSYLRVLSMGGALLFAADLASAVSESKGAPAPENAPTTRLLRGDDSEEERLSFKGIGGWFGKSKSFKQEEELVLIESILQKSGTNQVEINTEKSREVTESLFKSPEFATWSKKTKKTKSTEDQAKEYDKIVAHLRKKYTDKGRQENNYVHGVGQRGRRNPEQSAAGEPKS	(°)ATGGTTAGCGAATCAAAAGGCGCTCCAGCACCTGAGAACGCGCCTACAACGAGGCTGTTGAGGGGTGACGATTCAGAGGAGGAGAGGCTTTCTTTTAAAGGGATTGGTGGGTGGTTTGGGAAGTCCAAGTCGTTCAAGCAGGAGGAAGAACTGGTGCTTATTGAGAGCATTCTCCAGAAGAGTGGCACGAACCAAGTGGAAATCAATACGGAGAAATCGCGGGAAGTGACTGAATCGTTGTTTAAGAGTCCCGAATTCGCAACATGGTCCAAGAAGACAAAGAAGACCAAGAGTACCGAGGACCAAGCCAAAGAGTACGATAAAATCGTGGCGCATCTCAGAAAGAAATACACCGATAAaGGGCGCCAGGAAAATAATTATGTTCATGGGGTCGGA…	MVSESKGAPAPENAPTTRLLRGDDSEEERLSFKGIGGWFGKSKSFKQEEELVLIESILQKSGTNQVEINTEKSREVTESLFKSPEFATWSKKTKKTKSTEDQAKEYDKIVAHLRKKYTDKGRQENNYVHGVGQRGRRNPEQSAAGEPKS.	AS ENTRY CLONE	AS ENTRY CLONE			MEDIUM (11)	2,3	Nucleus (16)
8	HaRxL15	ATGCGTCTGGTACCTATCGCAGTAACAGCTCTCTTTGCCTCCTGCACTTGCGACAACGCGGCGCCGATCGCTGTTGACCCAAAGGCTGCTCTCAAGCGCGACAAAAATTTTGGGGATCGCGGGGCGGATGGCTACGCTAACGATGCAGACACAAAAAGACTTTTGAGGAAGCCCAAGGCGCACGACGTTTTGGAACAGGTAAAACCTGATGGGGAGAGAGGGAATTTTCCTTCTACCAATTGGGGAGGGGCGGTGCCGCAGGTAAAAAGAAGCACGGCTGCCTTTTTGGGCAAAGCAATGGACGCGACGATCCATGCGACGTTAGTGGCTGAAAAGGTGGTCAACAATTTCATTCGCAAGCACAAGAACTTCTTCAAGTTCCTGAAGCCCATCCAGAAG…	MRLVPIAVTALFASCTCDNAAPIAVDPKAALKRDKNFGDRGADGYANDADTKRLLRKPKAHDVLEQVKPDGERGNFPSTNWGGAVPQVKRSTAAFLGKAMDATIHATLVAEKVVNNFIRKHKNFFKFLKPIQKWLKNSPRFQRFIKLVEELDEKIDAIVIDGKSIGKRFQIAEEKMEYNKKAEKKIKTAVNGVGIPEKDV	MRLVPIAVTALFASCTCDNAAPIAVDPKAALKRDKNFGDRGADGYANDADTKRLLRKPKAHDVLEQVKPDGERGNFPSTNWGGAVPQVKRSTAAFLGKAMDATIHATLVAEKVVNNFIRKHKNFFKFLKPIQKWLKNSPRFQRFIKLVEELDEKIDAIVIDGKSIGKRFQIAEEKMEYNKKAEKKIKTAVNGVGIPEKDV	(°)ATGGCGCCGATCGCTGTTGACCCAAAGGCTGCTCTCAAGCGCGACAAAAATTTTGGGGATCGCGGGGCGGATGGCTACGCTAACGATGCAGACACAAAAAGACTTTTGAGGAAGCCCAAGGCGCACGACGTTTTGGAACAGGTAAAACCTGATGGGGAGAGAGGGAATTTTCCTTCTACCAATTGGGGAGGGGCGGTGCCGCAGGTAAAAAGAAGCACGGCTGCCTTTTTGGGCAAAGCAATGGACGCGACGATCCATGCGACGTTAGTGGCTGAAAAGGTGGTCAACAATTTCATTCGCAAGCACAAGAACTTCTTCAAGTTCCTGAAGCCCATCCAGAAGTGGTTAAAGAACAGCCCGAGATTCCAAAGGTTTATCAAATTGGTTGAGGAGCTT…	MAPIAVDPKAALKRDKNFGDRGADGYANDADTKRLLRKPKAHDVLEQVKPDGERGNFPSTNWGGAVPQVKRSTAAFLGKAMDATIHATLVAEKVVNNFIRKHKNFFKFLKPIQKWLKNSPRFQRFIKLVEELDEKIDAIVIDGKSIGKRFQIAEEKMEYNKKAEKKIKTAVNGVGIPEKDV.	EDV clone not obteined				LOW (3)	1,2	Nucleo-Cytoplasmic (11)
9	HaRxL16	ATGAGACCTTGCTACCTCTTCGTGACCTTTCTGGGTGGTGCGCTACCTGCCGGTGTTGCTCCCGCCTCGGAACTCGCGAAACTAGGGGCTGCGACACAAGGTGCTCATGAACTCGAGGACGAGACATCAGGAAGACTTCTGAGGGCGCACACTTCTGCAAAGGAAGATCAAGAAGGTCGAATGATTCCTGGATCCGAGTTTTTTGAAAAGGCCCAGCCCGTCCTTCACAACTTGTCTATCAACATGCCGAACCTGGACGAAATCAAAGCGAATGCTGCCAGTTATTTTTACTTGTGTATGCGTGACGTGCTTCTGACAGACGAACAGCGTATCGAGGCGTTTAACGATATGCGACGGAGAGCTGTGGCCGAGAGACTTCGAAGTATCCAGCGTAACGAG…	MRPCYLFVTFLGGALPAGVAPASELAKLGAATQGAHELEDETSGRLLRAHTSAKEDQEGRMIPGSEFFEKAQPVLHNLSINMPNLDEIKANAASYFYLCMRDVLLTDEQRIEAFNDMRRRAVAERLRSIQRNEWSAQSFVVQATFAFQTLIENRDLYYLAISLALAKRMSLYTQEPIASTAVVMEEVQFRWWKRKNVDSEQLREQLQKLPDYVEAAGDGALVDEIVGGYLKIL	MRPCYLFVTFLGGALPAGVAPASELAKLGAATQGAHELEDETSGRLLRAHTSAKEDQEGRMIPGSEFFEKAQPVLHNLSINMPNLDEIKANAASYFYLCMRDVLLTDEQRIEAFNDMRRRAVAERLRSIQRNEWSAQSFVVQATFAFQTLIENRDLYYLAISLALAKRMSLYTQEPIASTAVVMEEVQFRWWKRKNVDSEQLREQLQKLPDYVEAAGDGALVDEIVGGYLKIL	(°)ATGGCCTCGGAACTCGCGAAACTAGGGGCTGCGACACAAGGTGCTCATGAACTCGAGGACGAGACATCAGGAAGACTTCTGAGGGCGCACACTTCTGCAAAGGAAGATCAAGAAGGTCGAATGATTCCTGGATCCGAGTTTTTTGAAAAGGCCCAGCCCGTCCTTCACAACTTGTCTATCAACATGCCGAACCTGGACGAAATCAAAGCGAATGCTGCCAGTTATTTTTACTTGTGTATGCGTGACGTGCTTCTGACAGACGAACAGCGTATCGAGGCGTTTAACGATATGCGACGGAGAGCTGTGGCCGAGAGACTTCGAAGTATCCAGCGTAACGAGTGGAGCGCGCAAAGTTTTGTTGTGCAGGCCACGTTCGCCTTTCAAACTCTTATAGAG…	MASELAKLGAATQGAHELEDETSGRLLRAHTSAKEDQEGRMIPGSEFFEKAQPVLHNLSINMPNLDEIKANAASYFYLCMRDVLLTDEQRIEAFNDMRRRAVAERLRSIQRNEWSAQSFVVQATFAFQTLIENRDLYYLAISLALAKRMSLYTQEPIASTAVVMEEVQFRWWKRKNVDSEQLREQLQKLPDYVEAAGDGALVDEIVGGYLKIL.	AS ENTRY CLONE	AS ENTRY CLONE			LOW (4)	2,3	Cytoplasmic (5)
10	HaRxL17	ATGCAGTCTATTCTCTGGTTCGCACTCATTGCGAGTGTTGTGTTCCTTGTCCTCGTTGATCTCGCCTCGGGCCTTAACGGCCTGGAAACCCTATCATCTGGCGCCGACGTCGATGAGCTCACGACCGCCACAAGACTCTTGAGAGCTGCTCATCTCGACAGGAAACTGAGCGAAGAACGGGCATTCATTTCTGGGGAAAGTATCGGTTCATGGTGGACTAAGGTGACAGAGTGGCTCAGGGTCAAGTTCGAACTCATCATCGCATACATCAAGCAACTCAGGGTCAAGAGCAACGATGTGAAGGACGATGCTGCCACCAACGATGCTGCTCATGCCAAGGACGATGCTGCCGCCAACAAAGCTGCTCGTGCCAAGGACGATGCTTCTCGTGCCACTTAC…	MQSILWFALIASVVFLVLVDLASGLNGLETLSSGADVDELTTATRLLRAAHLDRKLSEERAFISGESIGSWWTKVTEWLRVKFELIIAYIKQLRVKSNDVKDDAATNDAAHAKDDAAANKAARAKDDASRATYEAARANYEAARAYDDATRAQDVAALEAARAIEATDIAAYTGANAEYEQSMFLNGFVKTIDLHNEKNAPIMTRLNKSLDEAKKSSTFREIADGVNESKVALVVHEKQDGYLLWILHLKWAVEAKSPKDVVERILKDLGTHDVPHLQERAEQVKKAYTIFLLYVERMSRATHPK	MQSILWFALIASVVFLVLVDLASGLNGLETLSSGADVDELTTATRLLRAAHLDRKLSEERAFISGESIGSWWTKVTEWLRVKFELIIAYIKQLRVKSNDVKDDAATNDAAHAKDDAAANKAARAKDDASRATYEAARANYEAARAYDDATRAQDVAALEAARAIEATDIAAYTGANAEYEQSMFLNGFVKTIDLHNEKNAPIMTRLNKSLDEAKKSSTFREIADGVNESKVALVVHEKQDGYLLWILHLKWAVEAKSPKDVVERILKDLGTHDVPHLQERAEQVKKAYTIFLLYVERMSRATHPK	(°) ATGCTTAACGGCCTGGAAACCCTATCATCTGGCGCCGACGTCGATGAGCTCACGACCGCCACAAGACTCTTGAGAGCTGCTCATCTCGACAGGAAACTGAGCGAAGAACGGGCATTCATTTCTGGGGAAAGTATCGGTTCATGGTGGACTAAGGTGACAGAGTGGCTCAGGGTCAAGTTCGAACTCATCATCGCATACATCAAGCAACTCAGGGTCAAGAGCAACGATGTGAAGGACGATGCTGCCACCAACGATGCTGCTCATGCCAAGGACGATGCTGCCGCCAACAAAGCTGCTCGTGCCAAGGACGATGCTTCTCGTGCCACTTACGAAGCTGCTCGTGCCAATTACGAAGCTGCTCGCGCCTATGACGATGCTACTCGTGCCCAGGATGT…	(°) MLNGLETLSSGADVDELTTATRLLRAAHLDRKLSEERAFISGESIGSWWTKVTEWLRVKFELIIAYIKQLRVKSNDVKDDAATNDAAHAKDDAAANKAARAKDDASRATYEAARANYEAARAYDDATRAQDVAALEAARAIEATDIAAYTGANAEYEQSMFLNGFVKTIDLHNEKNAPIMTRLNKSLDEAKKSSTFREIADGVNESKVALVVHEKQDGYLLWILHLKWAVEAKSPKDVVERILKDLGTHDVPHLQERAEQVKKAYTIFLLYVERMSRATHPK*	AS ENTRY CLONE	AS ENTRY CLONE	1	1	LOW (3)	1,2,3	Cytoplasmic (7)
11	HaRxL18	ATGCGCGCTACGGTAATCGTCGCCTTTGGTGTACTCACTTTGTTTACGAACAATGGTGTTGTAGCACACAGGTCGCCTCGGAACCTCCGACGAGTGGCTGCTGCTGGGGAAGAGAACGACGTCCGTATGAAAGCGCTCATACCAACTACATCGATCAGCACGACATTCGAACCAGAAGAGGAACGAGGGATCACGGGGGGGCTCACCGAAAAGCTACGCGGGTTTCTTAAAGACGTGTATCTGAAGCGTTATGCTAGACTACAAGCGGCAAACATGAACCAAGCTATAGCCATTAAGGGGCTACAGAAGAAAAAAATCAGAGTAGACAAACTGCGCCGGTATTTACGTCTGGACAAGGTTAAAAACCACCATCTCGACGACGGCAACGTAAGCTGGAAT…	AVVKQVISSKPVKDVEAGGTDSVASKISNSLNMSPSSPEKSPTHKPLNSKAESGLTGIWEESWFLNKN	MRATVIVAFGVLTLFTNNGVVAHRSPRNLRRVAAAGEENDVRMKALIPTTSISTTFEPEEERGITGGLTEKLRGFLKDVYLKRYARLQAANMNQAIAIKGLQKKKIRVDKLRRYLRLDKVKNHHLDDGNVSWNTLCFWRMKELY	(°)ATGCACAGGTCGCCTCGGAACCTCCGACGAGTGGCTGCTGCTGGGGAAGAGAACGACGTCCGTATGAAAGCGCTCATACCAACTACATCGATCAGCACGACATTCGAACCAGAAGAGGAACGAGGGATCACGGGGGGGCTCACCGAAAAGCTACGCGGGTTTCTTAAAGACGTGTATCTGAAGCGTTATGCTAGACTACAAGCGGCAAACATGAACCAAGCTATAGCCATTAAGGGGCTACAGAAGAAAAAAATCAGAGTAGACAAACTGCGCCGGTATTTACGTCTGGACAAGGTTAAAAACCACCATCTCGACGACGGCAACGTAAGCTGGAATACTCTCTGTTTTTGGCGTATGAAAGAGCTATATTGA	MHRSPRNLRRVAAAGEENDVRMKALIPTTSISTTFEPEEERGITGGLTEKLRGFLKDVYLKRYARLQAANMNQAIAIKGLQKKKIRVDKLRRYLRLDKVKNHHLDDGNVSWNTLCFWRMKELY.	AS ENTRY CLONE	AS ENTRY CLONE			LOW (2)	1,2,3	Nucleus (6)
12	HaRxL21	ATGCGCCTAATCTCGTTTGCACTTGCAACGTCCACTGCGATCCTGGCACGTGACACAAACTCTTCGAGGACACGTGGCTCCACAGTGACGAACGCCAGCCTCCCGGCCATCTTTCGTTCCTCCGTCGGCAACCATAATGATGTCGTTGTCAAACGGCTATTGAGAGCACGCGAAATCGCAGCCGATGAAGAGAGAACGCCAAGAAAACTACCTTCGTTCGACAAAGTGATTAGTGAGCTGTTTGCTACACTGCATGTGGAAGAGACATACCCGCCTGACCTCGGTAAAAAAATTATAAATAAGTTGCGAACATTCGATCGGGAGGCCATCAAGCACTACTACGAGAAACAATATGAGGATCCCATCATGGCGACTAAAAAGCTCATAGAGGCGAGTAGC…	MRLISFALATSTAILARDTNSSRTRGSTVTNASLPAIFRSSVGNHNDVVVKRLLRAREIAADEERTPRKLPSFDKVISELFATLHVEETYPPDLGKKIINKLRTFDREAIKHYYEKQYEDPIMATKKLIEASSLKHQRTHGPFDMEMYREFYHDHLHKETWISHWVQDGLHKAELHPNVVFKMMINAEKRPVLGADSRSLFATTDLEALHKYIERFNEKEKSRTPASLRQTLSYCIRDEAGLASFLSIAKQNSINAPFVWKEQHRLFMGWIGHRKTIDQVADMMKIPGQWKDAKACPFLDTLIGYVTVFAQTYPAASTDIVSCLVIKFGHLYAAMLIGEAKEVNIDVFAELEKVLFQSWTKGGTNPLNFDQADFFAEITVGADDKALIREHFAEHYRKE…	MRLISFALATSTAILARDTNSSRTRGSTVTNASLPAIFRSSVGNHNDVVVKRLLRAREIAADEERTPRKLPSFDKVISELFATLHVEETYPPDLGKKIINKLRTFDREAIKHYYEKQYEDPIMATKKLIEASSLKHQRTHGPFDMEMYREFYHDHLHKETWISHWVQDGLHKAELHPNVVFKMMINAEKRPVLGADSRSLFATTDLEALHKYIERFNEKEKSRTPASLRQTLSYCIRDEAGLASFLSIAKQNSINAPFVWKEQHRLFMGWIGHRKTIDQVADMMKIPGQWKDAKACPFLDTLIGYVTVFAQTYPAASTDIVSCLVIKFGHLYAAMLIGEAKEVNIDVFAELEKVLFQSWTKGGTNPLNFDQADFFAEITVGADDKALIREHFAEHYRKE…	(°)ATGCGTGACACAAACTCTTCGAGGACACGTGGCTCCACAGTGACGAACGCCAGCCTCCCGGCCATCTTTCGTTCCTCCGTCGGCAACCATAATGATGTCGTTGTCAAACGGCTATTGAGAGCACGCGAAATCGCAGCCGATGAAGAGAGAACGCCAAGAAAACTACCTTCGTTCGACAAGGTGATTAGTGAGCTGTTTGCTACACTGCATGTGGAAGAGACATACCCGCCTGACCTCGGTAAAAAAATTATAAATAAGTTGCGAACATTCGATCGGGAGGCCATCAAGCACTACTACGAGAAACAATATGAGGATCCCATCATGGCGACTAAAAAGCTCATAGAGGCGAGTAGCCTCAAACATCAACGAACGCATGGGCCATTTGACATGGAAATG…	MRDTNSSRTRGSTVTNASLPAIFRSSVGNHNDVVVKRLLRAREIAADEERTPRKLPSFDKVISELFATLHVEETYPPDLGKKIINKLRTFDREAIKHYYEKQYEDPIMATKKLIEASSLKHQRTHGPFDMEMYREFYHDHLHKETWISHWVQDGLHKAELHPNVVFKMMINAEKRPVLGADSRSLFATTDLEALHKYIERFNEKEKSRTPASLRQTLSYCIRDEAGLASFLSIAKQNSINAPFVWKEQHRLFMGWIGHRKTIDQVADMMKIPGQWKDAKACPFLDTLIGYVTVFAQTYPAASTDIVSCLVIKFGHLYAAMLIGEAKEVNIDVFAELEKVLFQSWTKGGTNPLNFDQADFFAEITVGADDKALIREHFAEHYRKETPSHLMLTLN.	AS ENTRY CLONE	AS ENTRY CLONE			HIGH (19)	1,2,3	Mitochondria/Peroxisomes (5)
13	HaRxL22	ATGGATAGTTCGTATGCTTCGACCGCGACGACAAGCAGTTTATTTACGCAAGTTCGTCAGCTCACCGAGGACCACGCTGATGCTTCTACTACAAGAACTATGAGAAGTGACGAGGCAGTGGAGAGCAGCGAAGGGAGGTCGTTAAACGACGTGGCGAATTTTGCTCGGAAGAGCGCGTCTAAGCTTGCCAATTTTCCTAAAACGCGATTCTCGTCAGAGATGAAGACGTTCCGCAAGTACCAGGTCAACGAAAATGCCTTGGAAACCCTGCAAAGCCCCAACATGCAGAAGTTGATGGACTTTTACTCGCATCTTCGCGAGGTGAATCCTGATACACAAAATACTTTGATTGCGGCGCTCACTACAACTTACGGGGAAGACGTCATGGTATCAGCACTC…	MMAPILLAILAAIAVPAPADSSYASTATTSSLFTQVRQLTEDHADASTTRTMRSDEAVESSEGRSLNDVANFARKSASKLANFPKTRFSSEMKTFRKYQVNENALETLQSPNMQKLMDFYSHLREVNPDTQNTLIAALTTTYGEDVMVSALAEAKRSGDMEVHEIAKWLWEQQINGWLNGVKSPDDLVKSLRLHEGHLSDKLEALEEFVTAHNEKNSGHVVLIDLLKSGPGGEGKQASLLVKGATGGNPTNAKTLKIEKLLLAKWESLNLSPEDIMDRLKLTETIEDMTSPKLATFMKYVAKGDAEDAMREKSLLHISTKKFGNKAVAVALVRATDDVFLKTYVKTLKTHILEGWLSDGISAKDVFELLDVGGQSR	MMAPILLAILAAIAVPAPADSSYASTATTSSLFTQVRQLTEDHADASTTRTMRSDEAVESSEGRSLNDVANFARKSASKLANFPKTRFSSEMKTFRKYQVNENALETLQSPNMQKLMDFYSHLREVNPDTQNTLIAALTTTYGEDVMVSALAEAKRSGDMEVHEIAKWLWEQQINGWLNGVKSPDDLVKSLRLHEGHLSDKLEALEEFVTAHNEKNSGHVVLIDLLKSGPGGEGKQASLLVKGATGGNPTNAKTLKIEKLLLAKWESLNLSPEDIMDRLKLTETIEDMTSPKLATFMKYVAKGDAEDAMREKSLLHISTKKFGNKAVAVALVRATDDVFLKTYVKTLKTHILEGWLSDGISAKDVFELLDVGGQSR	(°)ATGGATAGTTCGTATGCTTCGACCGCGACGACAAGCAGTTTATTTACGCAAGTTCGTCAGCTCACCGAGGACCACGCTGATGCTTCTACTACAAGAACTATGAGAAGTGACGAGGCAGTGGAGAGCAGCGAAGGGAGGTCGTTAAACGACGTGGCGAATTTTGCTCGGAAGAGCGCGTCTAAGCTTGCCAATTTTCCTAAAACGCGATTCTCGTCAGAGATGAAGACGTTCCGCAAGTACCAGGTCAACGAAAATGCCTTGGAAACCCTGCAAAGCCCCAACATGCAGAAGTTGATGGACTTTTACTCGCATCTTCGCGAGGTGAATCCTGATACACAAAATACTTTGATTGCGGCGCTCACTACAACTTACGGGGAAGACGTCATGGTATCAGCA…	(°)MDSSYASTATTSSLFTQVRQLTEDHADASTTRTMRSDEAVESSEGRSLNDVANFARKSASKLANFPKTRFSSEMKTFRKYQVNENALETLQSPNMQKLMDFYSHLREVNPDTQNTLIAALTTTYGEDVMVSALAEAKRSGDMEVHEIAKWLWEQQINGWLNGVKSPDDLVKSLRLHEGHLSDKLEALEEFVTAHNEKNSGHVVLIDLLKSGPGGEGKQASLLVKGATGGNPTNAKTLKIEKLLLAKWESLNLSPEDIMDRLKLTETIEDMTSPKLATFMKYVAKGDAEDAMREKSLLHISTKKFGNKAVAVALVRATDDVFLKTYVKTLKTHILEGWLSDGISAKDVFELLDVGGQSR	AS ENTRY CLONE	AS ENTRY CLONE	1	1	MEDIUM (7)	2,3	Nucleo-Cytoplasmic (11)
14	HaRxL23	ATGCGCGCGACCTCCGCCTTCTGGGTAACCACTACAGCCGCTCTCCTTCTTGCTGGAAGCGGCATTCAGTCCGTCGAGTCTACGGCAACGTCTACCGATCTGATTCGTTCACTGGGCACTGCCCCAAGTGCTGACCAACTGAACGTGCAGTCTCTAAGGAGCAAGACAGCAACAACGAGAGCAGCAGGCCATCGACTGCTGCGGGCGGTCGAGACAAAGGCGTCTGACTCCAAGTCGATCGACGCCAAGGTGCTCGAGGACATTCTTCACAATCGGGATTACGCCGAGGCAACCTTTAGCAGCTGGTTGCGAAATGGCCAATCCAGACAAGACATTGAGGTGCGACTTACAGAACAAGGCCTGCTCAGTAAGTATAGTAGCGTGATCGACCAGTACGAC…	MRATSAFWVTTTAALLLAGSGIQSVESTATSTDLIRSLGTAPSADQLNVQSLRSKTATTRAAGHRLLRAVETKASDSKSIDAKVLEDILHNRDYAEATFSSWLRNGQSRQDIEVRLTEQGLLSKYSSVIDQYDSYCLKHVDA	MRATSAFWVTTTAALLLAGSGIQSVESTATSTDLIRSLGTAPSADQLNVQSLRSKTATTRAAGHRLLRAVETKASDSKSIDAKVLEDILHNRDYAEATFSSWLRNGQSRQDIEVRLTEQGLLSKYSSVIDQYDSYCLKHVDA	(°)ATGGTCGAGTCTACGGCAACGTCTACCGATCTGATTCGTTCACTGGGCACTGCCCCAAGTGCTGACCAACTGAACGTGCAGTCTCTAAGGAGCAAGACAGCAACAACGAGAGCAGCAGGCCATCGACTGCTGCGGGCGGTCGAGACAAAGGCGTCTGACTCCAAGTCGATCGACGCCAAGGTGCTCGAGGACATTCTTCACAATCGGGATTACGCCGAGGCAACCTTTAGCAGCTGGTTGCGAAATGGCCAATCCAGACAAGACATTGAGGTGCGACTTACAGAACAAGGCCTGCTCAGTAAGTATAGTAGCGTGATCGACCAGTACGACAGCTACTGCCTAAAGCACGTCGACGCCTGA	MVESTATSTDLIRSLGTAPSADQLNVQSLRSKTATTRAAGHRLLRAVETKASDSKSIDAKVLEDILHNRDYAEATFSSWLRNGQSRQDIEVRLTEQGLLSKYSSVIDQYDSYCLKHVDA.	AS ENTRY CLONE but Failed Secretion assay				LOW (4)	1,2	Nucleus (7)
15	HaRxL36	ATGGCATCAGCTAGACGTGCAGTCAAGTTTGTGAATGCTGTTGTTGCCCTGGTGACGGCAAACGCCTACGTCTCGACGCTAGGAGGTGGCCACTTTTTGTGTCGTCACTTAAACCACTCGACGCTGTTGGCGAAGCTGCAGATTGGCATTTCAATGGGGCTACAAGACCCGATACTTGAGAGTAAATGCAGAGTGAATCTCATGTACAACGCACTGCAGCTGGGCAAATTTAAGCGAGCAAAGAGGATCTTGAGACGCGAAGAGCTCGTGGCAGAGCAGCTGGAGAGTGACGAACTGCTCAAGGTCTGCCATGCAGCCAACGTGTACTTGGACAAAGTGGATCAACTGCATAAAGAGCAGCTGCTGGTTTACAGGAAAAGTGGGCGTCCTGCAACGCTA…	MASARRAVKFVNAVVALVTANAYVSTLGGGHFLCRHLNHSTLLAKLQIGISMGLQDPILESKCRVNLMYNALQLGKFKRAKRILRREELVAEQLESDELLKVCHAANVYLDKVDQLHKEQLLVYRKSGRPATLHDNFYRQRIVRVTK	MASARRAVKFVNAVVALVTANAYVSTLGGGHFLCRHLNHSTLLAKLQIGISMGLQDPILESKCRVNLMYNALQLGKFKRAKRILRREELVAEQLESDELLKVCHAANVYLDKVDQLHKEQLLVYRKSGRPATLHDNFYRQRIVRVTK	(°)ATGTACGTCTCGACGCTAGGAGGTGGCCACTTTTTGTGTCGTCACTTAAACCACTCGACGCTGTTGGCGAAGCTGCAGATTGGCATTTCAATGGGGCTACAAGACCCGATACTTGAGAGTAAATGCAGAGTGAATCTCATGTACAACGCACTGCAGCTGGGCAAATTTAAGCGAGCAAAGAGGATCTTGAGACGCGAAGAGCTCGTGGCAGAGCAGCTGGAGAGTGACGAACTGCTCAAGGTCTGCCATGCAGCCAACGTGTACTTGGACAAAGTGGATCAACTGCATAAAGAGCAGCTGCTGGTTTACAGGAAAAGTGGGCGTCCTGCAACGCTACATGACAATTTCTACCGCCAGAGGATCGTCCGCGTGACGAAGTGA	MYVSTLGGGHFLCRHLNHSTLLAKLQIGISMGLQDPILESKCRVNLMYNALQLGKFKRAKRILRREELVAEQLESDELLKVCHAANVYLDKVDQLHKEQLLVYRKSGRPATLHDNFYRQRIVRVTK.	AS ENTRY CLONE	AS ENTRY CLONE			LOW (4)	1,3	Chloroplast/Mitochondria (6)
16	HaRxL44	ATGTGTATCCAATACGTGGCACTCGTGGCAGCAGCTACTGTAGCTGCTAGTACTCATGGACTTGAAGTTGTCCCCGACCCGGTCAAGTTCTCGTTGCTCCAGGCTACCGCTGAGACCGGGCACCAGGCCGATGTCGACGGCAAGATCAACCGATTCCTGACAAGCAAAGACGCGGACCTGCCACACCTGGTGGCCCCGGCGGGGTATGCACCTTCACTTCTGCAGAAAGGCGGTATCGGCAGGTATTTGCGCAGCACCGGTGTCGATGACGCCGACCTTGAAGAGAGGCGAGGCTGGCACAAGCACCACAAAAAACACAAAAAACACAAGAGGAAACACCACCACCACGCACATGAGTCATCTGACTCACTC	MCIQYVALVAAATVAASTHGLEVVPDPVKFSLLQATAETGHQADVDGKINRFLTSKDADLPHLVAPAGYAPSLLQKGGIGRYLRSTGVDDADLEERRGWHKHHKKHKKHKRKHHHHAHESSDSL	MCIQYVALVAAATVAASTHGLEVVPDPVKFSLLQATAETGHQADVDGKINRFLTSKDADLPHLVAPAGYAPSLLQKGGIGRYLRSTGVDDADLEERRGWHKHHKKHKKHKRKHHHHAHESSDSL	(°)GCAGCTACTGTAGCTGCTAGTACTCATGGACTTGAAGTTGTCCCCGACCCGGTCAAGTTCTCGTTGCTCCAGGCTACCGCTGAGACCGGGCACCAGGCCGATGTCGACGGCAAGATCAACCGATTCCTGACAAGCAAAGACGCGGACCTGCCACACCTGGTGGCCCCGGCGGGGTATGCACCTTCACTTCTGCAGAAAGGCGGTATCGGCAGGTATTTGCGCAGCACCGGTGTCGATGACGCCGACCTTGAAGAGAGGCGAGGCTGGCACAAGCACCACAAAAAACACAAAAAACACAAGAGGAAACACCACCACCACGCACATGAGTCATCTGACTCACTCTAG	(°)MLEVVPDPVKFSLLQATAETGHQADVDGKINRFLTSKDADLPHLVAPAGYAPSLLQKGGIGRYLRSTGVDDADLEERRGWHKHHKKHKKHKRKHHHHAHESSDSL	AS ENTRY CLONE	AS ENTRY CLONE	1	1	LOW (2)	2,3	Nucleus (18)
17	HaRxL45	ATGCGTATCCAGTACATGGCACTCGTCGTCGCTTCTGCACTCGTTGCAAGCACAACTCATGGCGTCCAAGCTTCACCCAACTCGGTCAAGTCTTCATCCCTGCGGTCGCGCGTCGAAGCTAGAGGCCAGCTCGATGTCAACGGCAGGACGACCCGATTCCTGACAAGCTACAACCATCAGGCGACTGGCCACGCAGCTTCAGCGCTACACGGCAAGAGGTCGCTCCGGGCCTTGTCCCAAGCAGGCAAGAAGAAGAAGGGTCATCATGACGATGCTGAGACTGAGGCTGCAGAGGAAGAAGAAGAGGAAGATGACGACAGCACGTCCGAGAGCTCGTCCGGCAGCTCGGATGACAGCTCGTCCGACAGCTCGTCCGTGAGCTCGTCCGACAGCTAG	MRIQYMALVVASALVASTTHGVQASPNSVKSSSLRSRVEARGQLDVNGRTTRFLTSYNHQATGHAASALHGKRSLRALSQAGKKKKGHHDDAETEAAEEEEEEDDDSTSESSSGSSDDSSSDSSSVSSSDS	MRIQYMALVVASALVASTTHGVQASPNSVKSSSLRSRVEARGQLDVNGRTTRFLTSYNHQATGHAASALHGKRSLRALSQAGKKKKGHHDDAETEAAEEEEEEDDDSTSESSSGSSDDSSSDSSSVSSSDS	(°)ATGTCACCCAACTCGGTCAAGTCTTCATCCCTGCGGTCGCGCGTCGAAGCTAGAGGCCAGCTCGATGTCAACGGCAGGACGACCCGATTCCTGACAAGCTACAACCATCAGGCGACTGGCCACGCAGCTTCAGCGCTACACGGCAAGAGGTCGCTCCGGGCCTTGTCCCAAGCAGGCAAGAAGAAGAAGGGTCATCATGACGATGCTGAGACTGAGGCTGCAGAGGAAGAAGAAGAGGAAGATGACGACAGCACGTCCGAGAGCTCGTCCGGCAGCTCGGATGACAGCTCGTCCGACAGCCCGTCCGTGAGCTCGTCCGACAGCTAG	(°)MSPNSVKSSSLRSRVEARGQLDVNGRTTRFLTSYNHQATGHAASALHGKRSLRALSQAGKKKKGHHDDAETEAAEEEEEEDDDSTSESSSGSSDDSSSDSSSVSSSDS	AS ENTRY CLONE	AS ENTRY CLONE	1 nt polym	1	MEDIUM (11)	1,2,3	Nucleus (12)
18	HaRxL45b (5)	not predicted, found by PCR		HaRxL45: MRIQYMALVVASALVASTTHGVQASPNSVKSSSLRSRVEARGQLDVNGRTTRFLTSYNHQATGHAASALHGKRSLRALSQAGKKKKGHHDDAETEAAEEEEEEDDDSTSESSSGSSDDSSSDSSSVSSSDS	(°)ATGTCACCCAACTCGGTCAAGTCTTCATCCCTGCGGTCGCGCGTCGAAGCTAGAGGCCAGCTCGATGTCAACGGCAGGACGACCCGATTCCCGACAAGCTACAACCATCAGGCGACTGGCCACGCAGCTTCAGCGCTACACGGCAAGAGGTCGCTCCGGGCCTTGTCCCAAGCAGGCAAGAAGAAGGGTTATGGCAGTGCTGAGGGTACAGGGGACGATGACGACAGCTCGGACGACAGCTCGTCCGACAGCTCGTCCGTGAGCTCGTCCGACAGCTAG	MSPNSVKSSSLRSRVEARGQLDVNGRTTRFPTSYNHQATGHAASALHGKRSLRALSQAGKKKGYGSAEGTGDDDDSSDDSSSDSSSVSSSDS	AS ENTRY CLONE	AS ENTRY CLONE	internal deletion	0.76	MEDIUM (11)	2,3	Nucleus (13)
19	HaRxL47	ATGACCAAGTGCTCCCTACTTCTCGTGCCCTTCCTCGTCGCAATTGCTGTCAGTGACGCTCTGCCAGCTCGCGCAGCCGGCACGCTGCCACAAAGCGCAACATCGGTCCAAGACAAGGCTACTGAGTCGACCGTGAGCGGCAAACGGGCGCTTCAATCAAAGGAAGACACGAAGGGTGCGGCTGATGAAGAAAGAGCGCTAAATCGGCTTCAGTCGGTACCGGAGTGGTTGAGCACCATGACAAAGAGCATCACTAACTGGACGGCTCGCACGTGGTCGAAGGCGGCTTCGAAGGCGAGTGAATTGACTAGGGTGCTGCTGAGACACCAGTCGCAGAGACGTCACTTGCGAAAGATGCGCGAGGAATTCGATCAGGCCTGGCCGGTGCTCACATTCGAG…	MTKCSLLLVPFLVAIAVSDALPARAAGTLPQSATSVQDKATESTVSGKRALQSKEDTKGAADEERALNRLQSVPEWLSTMTKSITNWTARTWSKAASKASELTRVLLRHQSQRRHLRKMREEFDQAWPVLTFETSVELKVLKKSIGEINEKLMDLIAVIEAKKVAPRDFVRPSE	MTKCSLLLVPFLVAIAVSDALPARAAGTLPQSATSVQDKATESTVSGKRALQSKEDTKGAADEERALNRLQSVPEWLSTMTKSITNWTARTWSKAASKASELTRVLLRHQSQRRHLRKMREEFDQAWPVLTFETSVELKVLKKSIGEINEKLMDLIAVIEAKKVAPRDFVRPSE	(°)ATGCTGCCAGCTCGCGCAGCCGGCACGCTGCCACAAAGCGCAACATCGGTCCAAGACAAGGCTACTGAGTCGACCGTGAGCGGCAAACGGGCGCTTCAATCAAAGGAAGACACGAAGGGTGCGGCTGATGAAGAAAGAGCGCTAAATCGGCTTCAGTCGGTACCGGAGTGGTTGAGCACCATGACAAAGAGCATCACTAACTGGACGGCTCGCACGTGGTCGAAGGCGGCTTCGAAGGCGAGTGAATTGACTAGGGTGCTGCTGAGACACCAGTCGCAGAGACGTCACTTGCGAAAGATGCGCGAGGAATTCGATCAGGCCTGGCCGGTGCTCACATTCGAGACTAGTGTCGAATTGAAAGTGCTGAAAAAGTCGATCGGCGAGATAAATGAAAAG…	(°)MLPARAAGTLPQSATSVQDKATESTVSGKRALQSKEDTKGAADEERALNRLQSVPEWLSTMTKSITNWTARTWSKAASKASELTRVLLRHQSQRRHLRKMREEFDQAWPVLTFETSVELKVLKKSIGEINEKLMDLIAVIEAKKVAPRDFVRPSE	AS ENTRY CLONE	AS ENTRY CLONE	1	1	MEDIUM (14)	1,2,3	Mitochondria (9)
20	HaRxL56	ATGATCGCGCCGGGCAAGCTGATACTTACTGCGGCATTCGCGCTGTTTCTCCTGGACGATGCGGACTTCGTGACGGCGACTGCGACTCTCCGTCTGCGCTCCACTCTCGACGATCGCACAGCTGAAGGTGCTCGGTCATTGCGAGCGTCGGAGCGTGCTGTCGACAAGAACCTCAAACTTGAAGAGGAGAGGATGAATGTGAGTGCGTTGTTGCCGGCTGTGGGACTGCGGAACCAACATGCGCCTGACGAACTTACAGCGGAGATGGCTGTCATCGCTCAGCTTTCCGGGAAGTCGACGAAGGCCGACAACATCAAATGGCTGGCTAACCATGCCAAGTTAAATAGGAAAAAGAAAGAAAGTCGCTATGCAGAATGGTACTACGCTCGCTTGACTCAC…	MIAPGKLILTAAFALFLLDDADFVTATATLRLRSTLDDRTAEGARSLRASERAVDKNLKLEEERMNVSALLPAVGLRNQHAPDELTAEMAVIAQLSGKSTKADNIKWLANHAKLNRKKKESRYAEWYYARLTHDQLKAAYTASGMDPKIHSGVEEMLEEYLKYSSVSLLKAAGWNQEKMSIKAWLDGVEKRGGKKEYHEWMLTHRFSYDRLRQALQSAGCDVKKERVALTVLENYNSYLIDLSPTLKKGSVL	MIAPGKLILTAAFALFLLDDADFVTATATLRLRSTLDDRTAEGARSLRASERAVDKNLKLEEERMNVSALLPAVGLRNQHAPDELTAEMAVIAQLSGKSTKADNIKWLANHAKLNRKKKESRYAEWYYARLTHDQLKAAYTASGMDPKIHSGVEEMLEEYLKYSSVSLLKAAGWNQEKMSIKAWLDGVEKRGGKKEYHEWMLTHRFSYDRLRQALQSAGCDVKKERVALTVLENYNSYLIDLSPTLKKGSVL	(°)ATGACTGCGACTCTCCGTCTGCGCTCCACTCTCGACGATCGCACAGCTGAAGGTGCTCGGTCATTGCGAGCGTCGGAGCGTGCTGTCGACAAGAACCTCAAACTTGAAGAGGAGAGGATGAATGTGAGTGCGTTGTTGCCGGCTGTGGGACTGCGGAACCAACATGCGCCTGACGAACTTACAGCGGAGATGGCTGTCATCGCTCAGCTTTCCGGGAAGTCGACGAAGGCCGACAACATCAAATGGCTGGCTAACCATGCCAAGTTAAATAGGAAAAAGAAAGAAAGTCGCTATGCAGAATGGTACTACGCTCGCTTGACTCACGACCAGCTTAAAGCAGCGTACACGGCCTCCGGCATGGACCCCAAGATACATTCTGGTGTGGAGGAAATGCTT…	MTATLRLRSTLDDRTAEGARSLRASERAVDKNLKLEEERMNVSALLPAVGLRNQHAPDELTAEMAVIAQLSGKSTKADNIKWLANHAKLNRKKKESRYAEWYYARLTHDQLKAAYTASGMDPKIHSGVEEMLEEYLKYSSVSLLKAAGWNQEKMSIKAWLDGVEKRGGKKEYHEWMLTHRFSYDRLRQALQSAGCDVKKERVALTVLENYNSYLIDLSPTLKKGSVL.	AS ENTRY CLONE	AS ENTRY CLONE			HIGH (17)	1,2,3	Nucleus (16)
21	HaRxL57	ATGCGTCTACTCCATCCGGTGTTGCTACCTATCGTCATCGTCTTCGCGTCCAACACGAAACTACTTCATGCTCGTACGCTTAATGATGATGAGACGGATGTTTCGGTTCGTAGATTCCTCCGATCCAACACAGCAGAGGCCGGTCGGGTCGATGGACAATCGACCAGTAGTGTCGCTCGTTTTATCGATCGCGTCTTCGGGAAATCGGCTTCGGCGCCGAAAGCTACCACGGTAACTACGGAGGCTCAAGTCACAGCTGGTGAGGCCGCTCAAAAAGCACGAGAGAATGCAGAGAAGAGTTTAAAGGATCGACTCAGGCCTTTGCTTTCCGAAAAGGGTGGGGCTCTAGTCAATTCCAAAGGTAGCTCAGTTTTTGCCGAGATGGTGAAAGCGGTTGAC…	MRLLHPVLLPIVIVFASNTKLLHARTLNDDETDVSVRRFLRSNTAEAGRVDGQSTSSVARFIDRVFGKSASAPKATTVTTEAQVTAGEAAQKARENAEKSLKDRLRPLLSEKGGALVNSKGSSVFAEMVKAVDHVNKKLPHDHAISLDKFLIGTVEHKRLVELATTGAESTKKEVSNKASKLLEKVAAENGIHLVP	MRLLHPVLLPIVIVFASNTKLLHARTLNDDETDVSVRRFLRSNTAEAGRVDGQSTSSVARFIDRVFGKSASAPKATTVTTEAQVTAGEAAQKARENAEKSLKDRLRPLLSEKGGALVNSKGSSVFAEMVKAVDHVNKKLPHDHAISLDKFLIGTVEHKRLVELATTGAESTKKEVSNKASKLLEKVAAENGIHLVP	(°)ATGCGTACGCTTAATGATGATGAGACGGATGTTTCGGTTCGTAGATTCCTCCGATCCAACACAGCAGAGGCCGGTCGGGTCGATGGACAATCGACCAGTAGTGTCGCTCGTTTTATCGATCGCGTCTTCGGGAAATCGGCTTCGGCGCCGAAAGCTACCACGGTAACTACGGAGGCTCAAGTCACAGCTGGTGAGGCCGCTCAAAAAGCACGAGAGAATGCAGAGAAGAGTTTAAAGGATCGACTCAGGCCTTTGCTTTCCGAAAAGGGTGGGGCTCTAGTCAATTCCAAAGGTAGCTCAGTTTTTGCCGAGATGGTGAAAGCGGTTGACCACGTCAACAAAAAACTCCCCCATGACCATGCCATCTCTTTGGACAAGTTCCTTATAGGCACAGTC…	MRTLNDDETDVSVRRFLRSNTAEAGRVDGQSTSSVARFIDRVFGKSASAPKATTVTTEAQVTAGEAAQKARENAEKSLKDRLRPLLSEKGGALVNSKGSSVFAEMVKAVDHVNKKLPHDHAISLDKFLIGTVEHKRLVELATTGAESTKKEVSNKASKLLEKVAAENGIHLVP.	AS ENTRY CLONE	AS ENTRY CLONE			NO (0)	1,3	Extracellular (10)
22	HaRxL59	ATGCGCGTGTACTGCTTCGTGCTCGTGCCTTCTGTCGCCGTTGCGATTATGATCACCAATGCGTTGGAAACGCCCGGTTCGAGCGACCTCTTGGCCATCGCTCGTGACGCCACCGATCGTCGAAACGCCATCCCAACCAATCGGTCGTTGAGGGCGCACGAAGGTACCGACCATGAAGAGAGAATCATCACCAGGCAGTTTGGTAATTGGCTTCGCAAACTCTTTCCTATTCCTTCGACGTCGTTGGGTGGTTCATCGAAAGTGAAAGAGTTGTTTTACAGCACCGCGCAACAGGCAAAGGGCAAGGACAAGATCGTGACCGACGTTAAAGACTTGAGGGGGGCCATGCAGTTCCTGGAGACGCTCGACAACCGAGTGCAATTAAAAGCCTTTCAGAAG…	MRVYCFVLVPSVAVAIMITNALETPGSSDLLAIARDATDRRNAIPTNRSLRAHEGTDHEERIITRQFGNWLRKLFPIPSTSLGGSSKVKELFYSTAQQAKGKDKIVTDVKDLRGAMQFLETLDNRVQLKAFQKLCVRRKSGDEVAKSRDEVAAGLAGKYGDAAMAFALYRRAPSTMGKKSAAFKSVRDVMTARWKANAEITPEMIYKWLTPNFPLTDEDLFKPAFTELLYGISSDEETAHKFLWTYLRGDYGRIGQVQFTSAGYDHIDKQAVRKFTNWVNVEHPRFTVRE	MRVYCFVLVPSVAVAIMITNALETPGSSDLLAIARDATDRRNAIPTNRSLRAHEGTDHEERIITRQFGNWLRKLFPIPSTSLGGSSKVKELFYSTAQQAKGKDKIVTDVKDLRGAMQFLETLDNRVQLKAFQKLCVRRKSGDEVAKSRDEVAAGLAGKYGDAAMAFALYRRAPSTMGKKSAAFKSVRDVMTARWKANAEITPEMIYKWLTPNFPLTDEDLFKPAFTELLYGISSDEETAHKFLWTYLRGDYGRIGQVQFTSAGYDHIDKQAVRKFTNWVNVEHPRFTVRE	(°)ATGTTGGAAACGCCCGGTTCGAGCGACCTCTTGGCCATCGCTCGTGACGCCACCGATCGTCGAAACGCCATCCCAACCAATCGGTCGTTGAGGGCGCACGAAGGTACCGACCATGAAGAGAGAATCATCACCAGGCAGTTTGGTAATTGGCTTCGCAAACTCTTTCCTATTCCTTCGACGTCGTTGGGTGGTTCATCGAAAGTGAAAGAGTTGTTTTACAGCACCGCGCAACAGGCAAAGGGCAAGGACAAGATCGTGACCGACGTTAAAGACTTGAGGGGGGCCATGCAGTTCCTGGAGACGCTCGACAACCGAGTGCAATTAAAAGCCTTTCAGAAGCTCTGCGTGAGACGCAAGTCTGGAGATGAGGTGGCCAAGTCTAGAGATGAGGTGGCC…	MLETPGSSDLLAIARDATDRRNAIPTNRSLRAHEGTDHEERIITRQFGNWLRKLFPIPSTSLGGSSKVKELFYSTAQQAKGKDKIVTDVKDLRGAMQFLETLDNRVQLKAFQKLCVRRKSGDEVAKSRDEVAAGLAGKYGDAAMAFALYRRAPSTMGKKSAAFKSVRDVMTARWKANAEITPEMIYKWLTPNFPLTDEDLFKPAFTELLYGISSDEETAHKFLWTYLRGDYGRIGQVQFTSAGYDHIDKQAVRKFTNWVNVEHPRFTVRE.	AS ENTRY CLONE	AS ENTRY CLONE			HIGH (18)	1,2	Peroxisome (11)
23	HaRxL60	ATGCGTCTGTCTGCTATCCTGCTCTTAATTGTGGCTCCCCTGCATCTTTGTGTCGGCGAGGTGGTCCTGATCCCTGCGACGATGGAGAACCCACTTCTTCGTTCGGCTCCTTCTACTAATGCTGATGCACGTAAAGGAGCCCGATCACTGCGAGCGCTAAATTCGGCTGGCATCAGCCAGCTGCTGGAGCCGTTCACCACAAAGGTGAAATCGTTTGTACCAAGGACTGCTGCATACGCTGCAGCAAAGCAGGCAAGAGTTAAAAAAGCAGCGGCCGCACGGACAGCTCAAATTGAGCAAAAATCAGAAGAGAACCAGGCGGCGCTCTTGAAAATGGGCTTAGCTGCCTTCGGTCAAGATGTTAGCTCGGCGATAGTGAAAGCGAACAGCCAGAATTCG…	MRLSAILLLIVAPLHLCVGEVVLIPATMENPLLRSAPSTNADARKGARSLRALNSAGISQLLEPFTTKVKSFVPRTAAYAAAKQARVKKAAAARTAQIEQKSEENQAALLKMGLAAFGQDVSSAIVKANSQNSFFQRDGSFFLILFKRGKSVDDLTGMLESACQTSDISVEVAVRDTVRQYKLYREDPKRREISFLLANPAS	MRLSAILLLIVAPLHLCVGEVVLIPATMENPLLRSAPSTNADARKGARSLRALNSAGISQLLEPFTTKVKSFVPRTAAYAAAKQARVKKAAAARTAQIEQKSEENQAALLKMGLAAFGQDVSSAIVKANSQNSFFQRDGSFFLILFKRGKSVDDLTGMLESACQTSDISVEVAVRDTVRQYKLYREDPKRREISFLLANPAS	(°)ATGGAGGTGGTCCTGATCCCTGCGACGATGGAGAACCCACTTCTTCGTTCGGCTCCTTCTACTAATGCTGATGCACGTAAAGGAGCCCGATCACTGCGAGCGCTAAATTCGGCTGGCATCAGCCAGCTGCTGGAGCCGTTCACCACAAAGGTGAAATCGTTTGTACCAAGGACTGCTGCATACGCTGCAGCAAAGCAGGCAAGAGTTAAAAAAGCAGCGGCCGCACGGACAGCTCAAATTGAGCAAAAATCAGAAGAGAACCAGGCGGCGCTCTTGAAAATGGGCTTAGCTGCCTTCGGTCAAGATGTTAGCTCGGCGATAGTGAAAGCGAACAGCCAGAATTCGTTTTTTCAACGCGACGGCAGTTTTTTTCTAATCCTTTTCAAAAGGGGGAAA…	MEVVLIPATMENPLLRSAPSTNADARKGARSLRALNSAGISQLLEPFTTKVKSFVPRTAAYAAAKQARVKKAAAARTAQIEQKSEENQAALLKMGLAAFGQDVSSAIVKANSQNSFFQRDGSFFLILFKRGKSVDDLTGMLESACQTSDISVEVAVRDTVRQYKLYREDPKRREISFLLANPAS.	AS ENTRY CLONE	AS ENTRY CLONE			HIGH (17)	2,3	Nucleus (18)
24	HaRxL62	ATGCGTCTAGACATCCTCCTATTCACGCTATCGTCGTCGACAAGTCTCGCACTATCGTATTCATTACCCATGGACCCAGCTCACTCAAGTGTCCATACTCTCTCAGCTGCGGATCGCCACATCGGTGAAAGAGTGACCCGCCAACGTCATCTGCGAGAGGAGCCTGCGAACGAGGCTAGAAACTACAGTGACCTAGCTGTTGAGATCAAGAGGCTGGTTGAGGAATTAGATTCGCGCGTTCTGGAACAAGCGGATATATCCTTGTTGGACCGCCACTACGCTGGGGACTACAAAGCGTTTCGATCGGATCTGATGACGTATGGGTATCAAACCAGGTTCGCTGAACAATACAAATTGTTCAAGAAACTCGGAATTGACTTCAAACACAACTAT	MRLDILLFTLSSSTSLALSYSLPMDPAHSSVHTLSAADRHIGERVTRQRHLREEPANEARNYSDLAVEIKRLVEELDSRVLEQADISLLDRHYAGDYKAFRSDLMTYGYQTRFAEQYKLFKKLGIDFKHNY	MRLDILLFTLSSSTSLALSYSLPMDPAHSSVHTLSAADRHIGERVTRQRHLREEPANEARNYSDLAVEIKRLVEELDSRVLEQADISLLDRHYAGDYKAFRSDLMTYGYQTRFAEQYKLFKKLGIDFKHNY	(°)ATGTTACCCATGGACCCAGCTCACTCAAGTGTCCATACTCTCTCAGCTGCGGATCGCCACATCGGTGAAAGAGTGACCCGCCAACGTCATCTGCGAGAGGAGCCTGCGAACGAGGCTAGAAACTACAGTGACCTAGCTGTTGAGATCAAGAGGCTGGTTGAGGAATTAGATTCGCGCGTTCTGGAACAAGCGGATATATCCTTGTTGGACCGCCACTACGCTGGGGACTACAAAGCGTTTCGATCGGATCTGATGACGTATGGGTATCAAACCAGGTTCGCTGAACAATACAAATTGTTCAAGAAACTCGGAATTGACTTCAAACACAACTATTAA	(°)MLPMDPAHSSVHTLSAADRHIGERVTRQRHLREEPANEARNYSDLAVEIKRLVEELDSRVLEQADISLLDRHYAGDYKAFRSDLMTYGYQTRFAEQYKLFKKLGIDFKHNY	AS ENTRY CLONE	AS ENTRY CLONE	1	1	MEDIUM (6)	1,2,3	Nucleus (18)
25	HaRxL63	ATGACCAAGTTCTTCCTTCGCATCATACTCGCGCTCGTTATGACGAATGTCAGTAGATGTCTTTCGGCTCCGTCCGATAAAAAGCTGATTGAGTTGACAACGCCAAGCCAAGACCACGTCACTCAGTCGGAACTGGATAATAAACGGATGCTTCGAGTAACCAGTGTCATTAATGCAGTCGCTGGGGACGGACAAGAAGTTGCAAAGCTTGAGCCGGAGATAAAGAACGCTTTTAGTCGTTTCAAGACCAAATTCCAGGAGTGGAAACCTGGCCAACAGGTTAAAAAGCTCGGACCGAGA	MTKFFLRIILALVMTNVSRCLSAPSDKKLIELTTPSQDHVTQSELDNKRMLRVTSVINAVAGDGQEVAKLEPEIKNAFSRFKTKFQEWKPGQQVKKLGPR	MTKFFLRIILALVMTNVSRCLSAPSDKKLIELTTPSQDHVTQSELDNKRMLRVTSVINAVAGDGQEVAKLEPEIKNAFSRFKTKFQEWKPGQQVKKLGPR	(°)ATGGCTCCGTCCGATAAAAAGCTGATTGAGTTGACAACGCCAAGCCAAGACCACGTCACTCAGTCGGAACTGGATAATAAACGGATGCTTCGAGTAACCAGTGTCATTAATGCAGTCGCTGGGGACGGACAAGAAGTTGCAAAGCTTGAGCCGGAGATAAAGAACGCTTTTAGTCGTTTCAAGACCAAATTCCAGGAGTGGAAACCTGGCCAACAGGTTAAAAAGCTCGGACCGAGATAATGA	MAPSDKKLIELTTPSQDHVTQSELDNKRMLRVTSVINAVAGDGQEVAKLEPEIKNAFSRFKTKFQEWKPGQQVKKLGPR.	AS ENTRY CLONE	AS ENTRY CLONE			MEDIUM (7)	1,2,3	Nucleo-Cytoplasmic (11.3)
26	HaRxL64b (1)	not predicted, found by PCR		HaRxL64: MTKAFLLLVPALIASSSGDTHLAPVAGKPVKGTMSNLDPANQSKLDDKRRLRVAGATREYATEERGFMATGEDELKLLEQPLIAKLVGDPEDGVSTSMYSRVADWFSTGIWNQEVPKVKPIVDKDQIAEGMIWNGASHDELYKAGITSKVYRQALFDGLDVKSPTYLKDKKQVDIRCRAYENFRSVQPHLQAYIRSLHRIE	(°)ATGGACACTCATTTGGCCCCAGTAGCCGGAAAGCCGGTCAAGGGGACGATGTCAAACCTGGATCCAGCCAATCAGTCGAAACTCGACGACAAACGAAGGCTTCGAGTGGCCGGCGCCACGCGTGAATACGCTACGGAAGAAAGGGGCTTCATGGCGACGGGGGAAGATGAGTTGAAATTGCTGGAACAACCTCTCATTGCCAAGCTGGTCGGTGACCCCGAGGATGGAGTTTCAACGTCGATGTACTCGAGGGTGGCGGACTGGTTCAGTACGGGAATCTGGAACCAGGAGGTGCCAAAGGTCAAGCCCATCGTGGATAAGGATCAGATCGCCAAGAATATGATTCGGAATGGCGCGAGTCACGACGAGCTGTACAAAGCGGGCATCACGAGTAAA…	(°)MDTHLAPVAGKPVKGTMSNLDPANQSKLDDKRRLRVAGATREYATEERGFMATGEDELKLLEQPLIAKLVGDPEDGVSTSMYSRVADWFSTGIWNQEVPKVKPIVDKDQIAKNMIRNGASHDELYKAGITSKVYRQALFDGLDVKSPTYLKDKKQVDIRCRAYENFRSVQPHLQAYIRSLHRIE-	AS ENTRY CLONE	AS ENTRY CLONE	4 nt polym	0.98	MEDIUM (13)	1,2,3	Cytoplasmic (13)
27	HaRxL65	ATGGCCAAGCGTATCCTTCTACTCGGGCTCGCACTTGTCGTGTCTACTGGCAGTGGTGCTCCTATGGATCACTCATCCACAAGGCCATCCAAGTTATCGATGACGGACCTGGGCAAAGCCGCTCAGTCGGAGACGGACGACAAACGTATGCTACGAGTGGCCATTACTTTTGGTGAAGCCAATCGTGAAGAAAGGGGGAAGCCGGAGGGTTTGGTGCCTTCGTTGGTAGAAAAAGCGGTAGCCGTTGTGAAGCAGGTGATCAGCTCCAAGCCGGTCAAAGACGTCGAGGCAGGAGGAACCGATTCAGTCGCGTCAAAGATTTCGAACTCACTCAATATGAGCCCAAGCAGTCCTGAGAAGTCGCCTACGCACAAGCCTCTCAATTCGAAAGCCGAGTCT…	MAKRILLLGLALVVSTGSGAPMDHSSTRPSKLSMTDLGKAAQSETDDKRMLRVAITFGEANREERGKPEGLVPSLVEKAVAVVKQVISSKPVKDVEAGGTDSVASKISNSLNMSPSSPEKSPTHKPLNSKAESGLTGIWEESWFLNKN	MAKRILLLGLALVVSTGSGAPMDHSSTRPSKLSMTDLGKAAQSETDDKRMLRVAITFGEANREERGKPEGLVPSLVEKAVAVVKQVISSKPVKDVEAGGTDSVASKISNSLNMSPSSPEKSPTHKPLNSKAESGLTGIWEESWFLNKN	(°)ATGGCTCCTATGGATCACTCATCCACAAGGCCATCCAAGTTATCGATGACGGACCTGGGCAAAGCCGCTCAGTCGGAGACGGACGACAAACGTATGCTACGAGTGGCCATTACTTTTGGTGAAGCCAATCGTGAAGAAAGGGGGAAGCCGGAGGGTTTGGTGCCTTCGTTGGTAGAAAAAGCGGTAGCCGTTGTGAAGCAGGTGATCAGCTCCAAGCCGGTCAAAGACGTCGAGGCAGGAGGAACCGATTCAGTCGCGTCAAAGATTTCGAACTCACTCAGTATGAGCCCAAGCAGTCCTGAGAAGTCGCCTACGCACAAGCCTCTCAATTCGAAAGCCGAGTCTGGTTTAACGGGAATATGGGAGGAAAGTTGGTTTTTGAATAAGAATTGA	MAPMDHSSTRPSKLSMTDLGKAAQSETDDKRMLRVAITFGEANREERGKPEGLVPSLVEKAVAVVKQVISSKPVKDVEAGGTDSVASKISNSLSMSPSSPEKSPTHKPLNSKAESGLTGIWEESWFLNKN.	AS ENTRY CLONE	AS ENTRY CLONE			MEDIUM (6)	1,2,3	Cytoplasmic (8)
28	HaRxL67	ATGTGCCACTTCTTCTTTTCATTCGCCGTTGTGTCCGCTCTCGTCACTGCTCTTTCGTCATCTTCGACTATCGCCGAACCATCTGCACCTGTGCAAGCTCAACGCACTCTTCGTACTGAGGGTGGTACGATCATGAGTGCTGAACAAGGGGCCGATCTCTTTCACGACACTTCCACGCTGGCTGAGGCCCAATCTTCCATCCAAGAAGAGAGAAGATATCGCATATCTTTATTTTTTTCTTGGGTCAAGAATATCTTCAACGACGTCGTGTCCTTCTGCAAAGGACATGGAATCCTTGCGATCACCAGCACGAGAAAAGTATTTGTTGATTATGTTGCTACGTCCAAGAAGGGGAAGATCGAGTGGGATGGCTGGATACGCAAAGCTAAATTGGAAAAA…	MCHFFFSFAVVSALVTALSSSSTIAEPSAPVQAQRTLRTEGGTIMSAEQGADLFHDTSTLAEAQSSIQEERRYRISLFFSWVKNIFNDVVSFCKGHGILAITSTRKVFVDYVATSKKGKIEWDGWIRKAKLEKIR	MCHFFFSFAVVSALVTALSSSSTIAEPSAPVQAQRTLRTEGGTIMSAEQGADLFHDTSTLAEAQSSIQEERRYRISLFFSWVKNIFNDVVSFCKGHGILAITSTRKVFVDYVATSKKGKIEWDGWIRKAKLEKIR	(°)ATGGAACCATCTGCACCTGTGCAAGCTCAACGCACTCTTCGTACTGAGGGTGGTACGATCATGAGTGCTGAACAAGGGGCCGATCTCTTTCACGACACTTCCACGCTGGCTGAGGCCCAATCTTCCATCCAAGAAGAGAGAAGATATCGCATATCTTTATTTTTTTCTTGGGTCAAGAATATCTTCAACGACGTCGTGTCCTTCTGCAAAGGACATGGAATCCTTGCGATCACCAGCACGAGAAAAGTATTTGTTGATTATGTTGCTACGTCCAAGAAGGGGAAGATCGAGTGGGATGGCTGGATACGCAAAGCTAAATTGGAAAAAATAAGGTAG	(°)MEPSAPVQAQRTLRTEGGTIMSAEQGADLFHDTSTLAEAQSSIQEERRYRISLFFSWVKNIFNDVVSFCKGHGILAITITRKVFVDYVATSKKGKIEWDGWIRKAKLEKIR	AS ENTRY CLONE	AS ENTRY CLONE	1 nt polym	0.99	LOW (2)	2,3	Cytoplasmic (9)
29	HaRxL68	ATGCATCTGAGCTACATCATCTCTGTCATGGCCTCCGTCAGCACTACAGTCCAAGCGATCTCCGATTCACAGCAACTCGAGCCGTCAACTGTCGTCACCCCAAACGCAGCGCAATCAGTCGAGACGACCCAGTCAGAACCTTGCTTCAGCGAAAGATCGTTGCGCGTGCAGAAACTAGAAGAAGACGGAAACGCCATCGTCACTAGTGGTGACTTTTGCGTCAACGGAGGAGGAGAGAATGTTTGGTATCTCAAACGTGTTTTCAAATGTAAAGGAACAGACCAAGAAGATTGGGACAGGTATCAGCTCAGTTCTATCGGCAAGGGCTGA	MHLSYIISVMASVSTTVQAISDSQQLEPSTVVTPNAAQSVETTQSEPCFSERSLRVQKLEEDGNAIVTSGDFCVNGGGENVWYLKRVFKCKGTDQEDWDRYQLSSIGKG	MHLSYIISVMASVSTTVQAISDSQQLEPSTVVTPNAAQSVETTQSEPCFSERSLRVQKLEEDGNAIVTSGDFCVNGGGENVWYLKRVFKCKGTDQEDWDRYQLSSIGKG	(+)AGATCGTTGCGCGCGCAGAAACTAGAAGAAGACGGAAACGCCATCGTCACTAGTGGTGACTTTTGCGTCAACGGAGGAGGAGAGAATGTTTGGTATCTCAAACGTGTTTTCAAATGTAAAGGAACAGACCAAGAAGATTGGGACAGGTATCAGCTCAGTTCTATCGGCAAGGGCTGA	(+)RSLRVQKLEEDGNAIVTSGDFCVNGGGENVWYLKRVFKCKGTDQEDWDRYQLSSIGKG	AS ENTRY CLONE	AS ENTRY CLONE	1 nt polym	1	LOW (2)	3	Nucleus-Chloroplast (12)
30	HaRxL70	ATGCGCGTGCATATCCGTCTCGCTCTTCTCGCGGCTCTCTACACGACCCACAGCGCTGCAGTCTCGCTGGGGCAAGACAAACCCACTGAGCATCGATATCTACGTACAGAAGCGCCAGATGCTGCCGACGCGAACAACGATGAAAATCAAGAGGGGGTAGCGAGCGGCATGGTCGAGGAAAGGGGCCCAGAGTGGTTGCAAAAGCTTACTGCGGGATTAGAGTACGCGCTTGGCAAGATGCTTGGCAACAAGTCGCTCATCAACAAGGCGGCTGCAAAAAGGCTCACGATAGTACAGCGACAGGCCGACACTGAGGCTAACAAGGAGATCCAGGCATTGTATGCAGCGTATAAGATTCAGATGGATCCAGTGAACAAAGGAGAATTCCCGGAGTTCCTT…	MRVHIRLALLAALYTTHSAAVSLGQDKPTEHRYLRTEAPDAADANNDENQEGVASGMVEERGPEWLQKLTAGLEYALGKMLGNKSLINKAAAKRLTIVQRQADTEANKEIQALYAAYKIQMDPVNKGEFPEFLSAVEEMYMTNVINVMRRRIMKTKGLVAFNPDERINGMTAKFVRESARNSRLDLNRLLEADVSVGSLGNALEIDLSALMKETLYRKKNTVKDDRMDPLTRTFLEYEWMKAEKDLIDAKMKKALVPTTKVHPLST	MRVHIRLALLAALYTTHSAAVSLGQDKPTEHRYLRTEAPDAADANNDENQEGVASGMVEERGPEWLQKLTAGLEYALGKMLGNKSLINKAAAKRLTIVQRQADTEANKEIQALYAAYKIQMDPVNKGEFPEFLSAVEEMYMTNVINVMRRRIMKTKGLVAFNPDERINGMTAKFVRESARNSRLDLNRLLEADVSVGSLGNALEIDLSALMKETLYRKKNTVKDDRMDPLTRTFLEYEWMKAEKDLIDAKMKKALVPTTKVHPLST	(+)CGATATCTACGTACAGAAGCGCCAGATGCTGCCGACGCGAACAACGATGAAAATCAAGAGGGGGTAGCGAGCGGCATGGTCGAGGAAAGGGGCCCAGAGTGGTTGCAAAAGCTTACTGCGGGATTAGAGTACGCGCTTGGCAAGATGCTTGGCAACAAGTCGCTCATCAACAAGGCGGCTGCAAAAAGGCTCACGATAGTACAGCGACAGGCCGACACTGAGGCTAACAAGGAGATCCAGGCATTGTATGCAGCGTATAAGATTCAGATGGATCCAGTGAACAAAGGAGAATTCCCGGAGTTCCTTTCAGCTGTCGAAGAGATGTACATGACGAATGTAATCAACGTGATGAGACGACGGATCATGAAAACGAAGGGTCTCGTTGCCTTTAATCCG…	(+)RYLRTEAPDAADANNDENQEGVASGMVEERGPEWLQKLTAGLEYALGKMLGNKSLINKAAAKRLTIVQRQADTEANKEIQALYAAYKIQMDPVNKGEFPEFLSAVEEMYMTNVINVMRRRIMKTKGLVAFNPDERINGMTAKFVRESARNSRLDLNRLLEADVSVGSLGNALEIDLSALMKETLYRKKNTVKDDRMDPLTRTFLEYEWMKAEKDLIDAKMKKALVPTTKVHPLST	AS ENTRY CLONE	AS ENTRY CLONE	1	1	LOW (4)	1	Nucleus (15)
31	HaRxL72	ATGCACCCTCCAAGCAGATTGTTCTCCACTGCGGCCGTCGCGCTTCTTCTTCTCGGCGTTGCAGTCCCCACGCCAGAAACTACGACGACTTCGACTACCGTTGTGCGCACGTCCAGTGGCGATCGCACAAGTGAAGACACCCGGTCCTTGCGAGCGACGGATGCTCCCACTCATGAGATGACCGAACTCGACGAAGATCGGTATATTATACCATCTACGAACGTTCTTTGGTCGTTGGAAAAATTTGAGAACGCGTGGAAGGCGGTCCTCGCGAAGACACCGTGGAAGGATTCTCCGCTCAGGATACCGCCGAAGGAGTCTTCTTTCAAGATATCCCGAACGATCTCAAGGCAGGAAAACCCTACAGACGAGCAGTTAAAAGCTCGGGAAGAACTATTG…	MHPPSRLFSTAAVALLLLGVAVPTPETTTTSTTVVRTSSGDRTSEDTRSLRATDAPTHEMTELDEDRYIIPSTNVLWSLEKFENAWKAVLAKTPWKDSPLRIPPKESSFKISRTISRQENPTDEQLKAREELLELVGKGVNVKDFDDWLQVVVLREKNSQNTMFKRWESAGLESGRLGTLFMGAGKSDDSIVFKLVQAFDKHVKSSLKIPGTISRQENPTDEQLRAREELLELAGDGINVKDFDDWLQVVVSQEKDFQNTLFKRWESAGLESDRLGTLFMGAGKSDDSIVIKLVQAFDKHVNSKLKSQH	MHPPSRLFSTAAVALLLLGVAVPTPETTTTSTTVVRTSSGDRTSEDTRSLRATDAPTHEMTELDEDRYIIPSTNVLWSLEKFENAWKAVLAKTPWKDSPLRIPPKESSFKISRTISRQENPTDEQLKAREELLELVGKGVNVKDFDDWLQVVVLREKNSQNTMFKRWESAGLESGRLGTLFMGAGKSDDSIVFKLVQAFDKHVKSSLKIPGTISRQENPTDEQLRAREELLELAGDGINVKDFDDWLQVVVSQEKDFQNTLFKRWESAGLESDRLGTLFMGAGKSDDSIVIKLVQAFDKHVNSKLKSQH	(°)ATGACGCCAGAAACTACGACGACTTCGACTACCGTTGTGCGCACGTCCAGTGGCGATCGCACAAGTGAAGACACCCGGTCCTTGCGAGCGACGGATGCTCCCACTCATGAGATGACCGAACTCGACGAAGATCGGTATATTATACCATCTACGAACGTTCTTTGGTCGTTGGAAAAATTTGAGAACGCGTGGAAGGCGGTCCTCGCGAAGACACCGTGGAAGGATTCTCCGCTCAGGATACCGCCGAAGGAGTCTTCTTTCAAGATATCCCGAACGATCTCAAGGCAGGAAAACCCTACAGACGAGCAGTTAAAAGCTCGGGAAGAACTATTGGAGTTGGTTGGTAAGGGCGTAAACGTCAAAGACTTCGACGATTGGCTACAGGTTGTTGTACTT…	MTPETTTTSTTVVRTSSGDRTSEDTRSLRATDAPTHEMTELDEDRYIIPSTNVLWSLEKFENAWKAVLAKTPWKDSPLRIPPKESSFKISRTISRQENPTDEQLKAREELLELVGKGVNVKDFDDWLQVVVLREKNSQNTMFKRWESAGLESGRLGTLFMGAGKSDDSIVFKLVQAFDKHVKSSLKIPGTISRQENPTDEQLRAREELLELAGDGINVKDFDDWLQVVVSQEKDFQNTLFKRWESAGLESDRLGTLFMGAGKSDDSIVIKLVQAFDKHVNSKLKSQH.	AS ENTRY CLONE	AS ENTRY CLONE			MEDIUM (11)	1,2,3	Nucleo-Cytoplasmic (11)
32	HaRxL73	ATGCATCTGAGCTACATCATCGCTGTCCTGGTCTCCGTCGGCACCACAGTCCAAGCGATTTCCGAGTCACAGCAGCTCGAGCCATCGGCTGTCGTCACTACAAACGCAGCGCAATCGGTCGAAAGTACCCAGTCAGACCCTCGCGTCAGCAAGAGGTCATTACGTGTGCAAGAGCAAGAGGAGGATAAGAAAGACGGCAACGACGATACCTACGGCTACGGCTTTTCGTCAATAAATGAGGAGAGAGCGGTTCCACCCTCGATCGTCGGGGAGGTGACGAAGCGTATCGGTATGGAGGCTCCGGACGCCGTCACAACCGCGCTTACAGCCATGAATAAGCTAGATGACCTACATGCACTCAAGTCACTGGAATTGAGTGCTGGTGCGCAAGCTGGTACG…	MHLSYIIAVLVSVGTTVQAISESQQLEPSAVVTTNAAQSVESTQSDPRVSKRSLRVQEQEEDKKDGNDDTYGYGFSSINEERAVPPSIVGEVTKRIGMEAPDAVTTALTAMNKLDDLHALKSLELSAGAQAGTPSAQDVAKITLLRNKVDVRRNNAATMDAISAGKGVLNPHGDLTTSLQYADAVSMYKSLFHEKTGMSMPRFREFFAKNAPAAYKDLDADTIYSTYHLNKLRKELDPKTDAKLYSTGKVVLDKIEKNPIALKHFGLLKDTESQPTQSVMFNSASIVGTIDEKMEAVGLLIRARGLTKSLQQKKAAQELAQKIAPATKSDDITKWVDANGRSAVTWKWDMSIMKQKAGIGPKTARDSDAYKKLNGLIMARLADKGKAKKNTVRFQEIQD…	MHLSYIIAVLVSVGTTVQAISESQQLEPSAVVTTNAAQSVESTQSDPRVSKRSLRVQEQEEDKKDGNDDTYGYGFSSINEERAVPPSIVGEVTKRIGMEAPDAVTTALTAMNKLDDLHALKSLELSAGAQAGTPSAQDVAKITLLRNKVDVRRNNAATMDAISAGKGVLNPHGDLTTSLQYADAVSMYKSLFHEKTGMSMPRFREFFAKNAPAAYKDLDADTIYSTYHLNKLRKELDPKTDAKLYSTGKVVLDKIEKNPIALKHFGLLKDTESQPTQSVMFNSASIVGTIDEKMEAVGLLIRARGLTKSLQQKKAAQELAQKIAPATKSDDITKWVDANGRSAVTWKWDMSIMKQKAGIGPKTARDSDAYKKLNGLIMARLADKGKAKKNTVRFQEIQD…	Not Done	Not Done	(+)AGGTCATTACGTGTGCAAGAGCAAGAGGAGGATAAGAAAGACGGCAACGACGATACCTACGGCTACGGCTTTTCGTCAATAAATGAGGAGAGAGCGGTTCCACCCTCGATCGTCGGGGAGGTGACGAAGCGTATCGGTATGGAGGCTCCGGACGCCGTCACAACCGCGCTTACAGCCATGAATAAGCTAGATGACCTACATGCACTCAAGTCACTGGAATTGAGTGCTGGTGCGCAAGCTGGTACGCCGTCCGCGCAAGATGTTGCGAAAATCACCCTCTTGAGGAATAAAGTCGACGTTCGCCGTAACAACGCGGCCACCATGGACGCGATATCTGCGGGAAAAGGCGTGCTAAATCCGCACGGGGACTTGACGACTTCACTTCAGTACGCAGAC…	(+)RSLRVQEQEEDKKDGNDDTYGYGFSSINEERAVPPSIVGEVTKRIGMEAPDAVTTALTAMNKLDDLHALKSLELSAGAQAGTPSAQDVAKITLLRNKVDVRRNNAATMDAISAGKGVLNPHGDLTTSLQYADAVSMYKSLFHEKTGMSMPRFREFFAKNAPAAYKDLDADTIYSTYHLNKLRKELDPKTDAKLYSTGKVVLDKIEKNPIALKHFGLLKDTESQPTQSVMFNSASIVGTIDEKMEAVGLLIRARGLTKSLQQKKAAQELAQKIAPATKSDDITKWVDANGRSAVTWKWDMSIMKQKAGIGPKTARDSDAYKKLNGLIMARLADKGKAKKNTVRFQEIQDVKILLKKNKIAQALLPEAVQSLKTRGEFETKILGSIATPTDKDKTDAT…	1	1	HIGH (34)	1,2,3	Cytoplasmic (14)
33	HaRxL74	ATGAAAAAGTACGTCGTTCTCCTCGTGTCTACGCTCCTCGTGTCTTCTGGTAGGGGTGCCTTATCGATTCCAACAGCCGATAAGCTGATTAAGCGCACGACGTCGAACCTGCCCCCAGTCACTCCGCCTGAGATAAGCATGAAACGAATGCTCCGAGGGGCCGATAGAGGAATTGCAGATGCTTCCACCTTCAGCTTTCTAAAGCCAGTTATATACTGGTTGAAAAAAAAGAAAGATGCGATTGTTACAGGGTCGACAAACGCGATCAAGAATCTCGAGGAGGAAGATCGCGTCACAGTCGCACAACGAAGTTCG	MKKYVVLLVSTLLVSSGRGALSIPTADKLIKRTTSNLPPVTPPEISMKRMLRGADRGIADASTFSFLKPVIYWLKKKKDAIVTGSTNAIKNLEEEDRVTVAQRSS	MKKYVVLLVSTLLVSSGRGALSIPTADKLIKRTTSNLPPVTPPEISMKRMLRGADRGIADASTFSFLKPVIYWLKKKKDAIVTGSTNAIKNLEEEDRVTVAQRSS	(°)ATGATTCCAACAGCCGATAAGCTGATTAAGCGCACGACGTCGAACCTGCCCCCAGTCACTCCGCCTGAGATAAGCATGAAACGAATGCTCCGAGGGGCCGATAGAGGAATTGCAGATGCTTCCACCTTCAGCTTTCTAAAGCCAGTTATATACTGGTTGAAAAAAAAGAAAGATGCGATTGTTACAGGGTCGACAAACGCGATCAAGAATCTCGAGGAGGAAGATCGCGTCACAGTCGCACAACGAAGTTCGTGA	MIPTADKLIKRTTSNLPPVTPPEISMKRMLRGADRGIADASTFSFLKPVIYWLKKKKDAIVTGSTNAIKNLEEEDRVTVAQRSS.	AS ENTRY CLONE	AS ENTRY CLONE			LOW (4)	1	Nucleus (15)
34	HaRxL75	ATGCGGATTACCAGCGTCTACGTGGCCATTGTTGCGGCATCTCTTCACGCGATTGGATCTGCCGTGTCCACGGCCACGAACGTCGGCGCGACCGTGCTCGAGAACAAGATACCCGCAGCAATTGCTCCGTCCCTTCGTACGAGTGAAGGACGAAGTCTACGGACTGAAGAGAAGCGCGGTCAGAGCGACCTGGGAGAGGAAAGGGGGCGCGGGAATCTACCGACTACCGATAGTTTTAGTGCATCCCTAAAACGCTTCATTCGCGCCCTGTTTTGCATGGGATCGAAAAAAGGAATGACACGAACCAAGTCGTCGGGTTCTTCCATCGTGTCGGGTCATGGTAGGTAA	MRITSVYVAIVAASLHAIGSAVSTATNVGATVLENKIPAAIAPSLRTSEGRSLRTEEKRGQSDLGEERGRGNLPTTDSFSASLKRFIRALFCMGSKKGMTRTKSSGSSIVSGHGR*	MRITSVYVAIVAASLHAIGSAVSTATNVGATVLENKIPAAIAPSLRTSEGRSLRTEEKRGQSDLGEERGRGNLPTTDSFSASLKRFIRALFCMGSKKGMTRTKSSGSSIVSGHGR	Not Done	Not Done	(+)CGAAGTCTACGGACTGAAGAGAAGCGCGGTCAGAGCGACCTGGGAGAGGAAAGGGGGCGCGGGAATCTACCGACTACCGATAGTTTTAGTGCATCCCTAAAACGCTTCATTCGCGCCCTGTTTTGCATGGGATCGAAAAAAGGAATGACACGAACCAAGTCGTCGGGTTCTTCCATCGTGTCGGGTCATGGTAGGTAA	(+)RSLRTEEKRGQSDLGEERGRGNLPTTDSFSASLKRFIRALFCMGSKKGMTRTKSSGSSIVSGHGR	1	1	MEDIUM (6)	2,3	Chloroplast/Mitochondria (6)
35	HaRxL77	ATGCGTTGGATCAACATCGTTCAAGCTCTCACTATTGTGCTGCTCTCCACTACGGACATTGTGGCAGCTTCGGGCAACAAACTGACGACTAGTCCCACTGCAACTGATGGACATCGCCAGCTGCGATCGCTCACTACTACCGACCGTCAAGTCGACGAACCGACTGACGTCCTGGCGACCAACGAAGAACGACTGGAGACACCGATCCTGAGATCTTTGGGAGTCGACCAAACTAACGAGGTGGTATCTCAAGCAGCCCAAACAGCCGGAATTCCTCCCGGAACGGAGGTCGTCACCAAGTACTACAAAAATGGCGTGAAACAGAAAGTTGGGCGTTGGTTCCACAACCTCGTCGGCGAAGGACCGGCGCGGCGACTTCGCAAAGCGTAA	MRWINIVQALTIVLLSTTDIVAASGNKLTTSPTATDGHRQLRSLTTTDRQVDEPTDVLATNEERLETPILRSLGVDQTNEVVSQAAQTAGIPPGTEVVTKYYKNGVKQKVGRWFHNLVGEGPARRLRKA	MRWINIVQALTIVLLSTTDIVAASGNKLTTSPTATDGHRQLRSLTTTDRQVDEPTDVLATNEERLETPILRSLGVDQTNEVVSQAAQTAGIPPGTEVVTKYYKNGVKQKVGRWFHNLVGEGPARRLRKA	(°) ATGTCGGGCAACAAACTGACGACTAGTCCCACTGCAACTGATGGACATCGCCAGCTGCGATCGCTCACTACTACCGACCGTCAAGTCGACGAACCGACTGACGTCCTGGCGACCAACGAAGAACGACTGGAGACACCGATCCTGAGATCTTTGGGAGTCGACCAAACTAACGAGGTGGTATCTCAAGCAGCCCAAACAGCCGGAATTCCTCCCGGAACGGAGGTCGTCACCAAGTACTACAAAAATGGCGTGAAACAGAAAGTTGGGCGTTGGTTCCACAACCTCGTCGGCGAAGGACCGGCGCGGCGACTTCGCAAAGCGTAG	(°) MSGNKLTTSPTATDGHRQLRSLTTTDRQVDEPTDVLATNEERLETPILRSLGVDQTNEVVSQAAQTAGIPPGTEVVTKYYKNGVKQKVGRWFHNLVGEGPARRLRKA-	AS ENTRY CLONE	AS ENTRY CLONE	1	1	LOW (1)	1,2,3	Nucleo-Cytoplasmic (11)
36	HaRxL79	ATGACCAAGTGCTCCCTACTTCTCGTGCCCTTCCTCGTCGCAATTGCTGTCAGTGACGCTCTGCCAGCTCGCGTAGCCGGCACGCTGCCACAAAGCGCAACATCGGTCCAAGACAAGGCTACTGAGTCGACCGTGAGCGGCAAACGAGCGCTTCGATCAAAGAAAGACACGAAGGGTGCGGCTGATGAAGAAAGAGCGCTACTTAGTCCTTCGATACTGGAGCCGTTGAGCACCAAGATGAAGAGCAGCACTGACTGGATGGCTCAGACGAGGAAAGGAGCTTCTTTTAGCGTGTCGGGGGTGTCGCAGAAAGAGCTGGGGGAGTCGAAGGATGTCGTGGTGAGATTGGAGAATCTACAGCGCGACTTCCAGAAGAGTACGGAACAAATGACAATTGAT…	MTKCSLLLVPFLVAIAVSDALPARVAGTLPQSATSVQDKATESTVSGKRALRSKKDTKGAADEERALLSPSILEPLSTKMKSSTDWMAQTRKGASFSVSGVSQKELGESKDVVVRLENLQRDFQKSTEQMTIDMARDLTFSGATRKVGRGITWLPLNRVLQDRKYREWLETMSKRDAYAAKLEELIAAAKKRVDGINPAI	MTKCSLLLVPFLVAIAVSDALPARVAGTLPQSATSVQDKATESTVSGKRALRSKKDTKGAADEERALLSPSILEPLSTKMKSSTDWMAQTRKGASFSVSGVSQKELGESKDVVVRLENLQRDFQKSTEQMTIDMARDLTFSGATRKVGRGITWLPLNRVLQDRKYREWLETMSKRDAYAAKLEELIAAAKKRVDGINPAI	(°)ATGCTGCCAGCTCGCGTAGCCGGCACGCTGCCACAAAGCGCAACATCGGTCCAAGACAAGGCTACTGAGTCGACCGTGAGCGGCAAACGAGCGCTTCGATCAAAGAAAGACACGAAGGGTGCGGCTGATGAAGAAAGAGCGCTACTTAGTCCTTCGATACTGGAGCCGTTGAGCACCAAGATGAAGAGCAGCACTGACTGGATGGCTCAGACGAGGAAAGGAGCTTCTTTTAGCGTGTCGGGGGTGTCGCAGAAAGAGCTGGGGGAGTCGAAGGATGTCGTGGTGAGATTGGAGAATCTACAGCGCGACTTCCAGAAGAGTACGGAACAAATGACAATTGATATGGCGAGGGATCTGACGTTTTCGGGGGCAACTCGGAAGGTGGGACGGGGAATT…	(°)MLPARVAGTLPQSATSVQDKATESTVSGKRALRSKKDTKGAADEERALLSPSILEPLSTKMKSSTDWMAQTRKGASFSVSGVSQKELGESKDVVVRLENLQRDFQKSTEQMTIDMARDLTFSGATRKVGRGITWLPLNRVLQDRKYREWLETMSKRDAYAAKLEELIAAAKKRVDGINPAI-	AS ENTRY CLONE	AS ENTRY CLONE	1	1	NO (0)	1,2,3	Chloroplast/Mitochondria (9)
37	HaRxL80	ATGCGCTTCACCGTCGCTGCGTTCGCTGCTGCGGCCGCTATCGCTTGCAGCACCTCCGATGTTACCCCAGTCCCAGGCGCCCCGTATCGATCCCCCACACTTTTAACAAGAGACGCCCTACACGATGGTAAAGGAGCTCGTTTTCTTCGAGGGTACGAGACTGATGCTGCTGCCATCAACAACAACAATGCGGAAGAGAGGAGCGTTACCGCTTTGTCTGCGCTGCATCCCAATCCGACACTCAAGAATAAGGAACTTCCGGCTGCTTTCAAAGCACCAATTAGGTTCGTCGTGGGTCTCATCAGACGAATTGGTGCCGAAGTTCGTCTGATGACTCAGCGTCGCAAGCGTATTCAACCACACGATCCGCTTCTCGCAGGAATAGGG	MRFTVAAFAAAAAIACSTSDVTPVPGAPYRSPTLLTRDALHDGKGARFLRGYETDAAAINNNNAEERSVTALSALHPNPTLKNKELPAAFKAPIRFVVGLIRRIGAEVRLMTQRRKRIQPHDPLLAGIG	MRFTVAAFAAAAAIACSTSDVTPVPGAPYRSPTLLTRDALHDGKGARFLRGYETDAAAINNNNAEERSVTALSALHPNPTLKNKELPAAFKAPIRFVVGLIRRIGAEVRLMTQRRKRIQPHDPLLAGIG	(°)ATGGATGTTACCCCAGTCCCAGGCGCCCCGTATCGATCCCCCACACTTTTAACAAGAGACGCCCTACACGATGGTAAAGGAGCTCGTTTTCTTCGAGGGTACGAGACTGATGCTGCTGCCATCAACAACAACAATGCGGAAGAGAGGAGCGTTACCGCTTTGTCTGCGCTGCATCCCAATCCGACACTCAAGAATAAGGAACTTCCGGCTGCTTTCAAAGCACCAATTAGGTTCGTCGTGGGTCTCATCAGACGAATTGGTGCCGAAGTTCGTCTGATGACTCAGCGTCGCAAGCGTATTCAACCACACGATCCGCTTCTCGCAGGAATAGGGTGA	MDVTPVPGAPYRSPTLLTRDALHDGKGARFLRGYETDAAAINNNNAEERSVTALSALHPNPTLKNKELPAAFKAPIRFVVGLIRRIGAEVRLMTQRRKRIQPHDPLLAGIG.	AS ENTRY CLONE	AS ENTRY CLONE			MEDIUM (7)	1,2	Nucleus (8)
38	HaRxL89 (7)	ATGGTCCCCGATGCGGCCAACCTCTCGCCCCTGCAGACGTCTACCGAGGTCCAGCACCAGACCAATGTCGCTGAAAAGACCGAACGATTCCTCGCAAGCGACGACAAGGATCTGCCGCTGATGGTGACTTCGACCGAGCCGCTTTTGTCAGCTCAGCAGGAAGGTGGCGCTGGCCGACAATTGCGCGCCTACTACAACAAGAGCGACTGGGACAAGTATCACCACAAGAAGGGCAATAAGGGAAAGGATTGGCGGCAGGAGATTCGCCTCAAACGACGCAAGAAGGGCAATAAGGGCAAGGGAAAGGATTGGCGGCAGGAGATTCGCCTCAAACGACGCAAGAAGTGGAACGCCGAGAAGAAACTCGAGGAGACGAAGCGTCGAGAGGCGCGCAAAAAT…	MRLHYVAHVIAAALAASAYGLQAVPDAANLSPLQTSTEVQHQTNVAEKTERFLASDDKDLPLMVTSTEPLLSAQQEGGAGRQLRAYYNKSDWDKYHHKKGNKGKDWRQEIRLKRRKKGNKGKGKDWRQEIRLKRRKKWNAEKKLEETKRREARKNGGHAN	MRLHYVAHVIAAALAASAYGLQAVPDAANLSPLQTSTEVQHQTNVAEKTERFLASDDKDLPLMVTSTEPLLSAQQEGGAGRQLRAYYNKSDWDKYHHKKGNKGKDWRQEIRLKRRKKGNKGKGKDWRQEIRLKRRKKWNAEKKLEETKRREARKNGGHAN	(°)ATGGTCCCCGATGCGGCCAACCTCTCGCCCCTGCAGACGTCTACCGAGGTCCAGCACCAGACCAATGTCGCTGAAAAGACCGAACGATTCCTCGCAAGCGACGACAAGGATCTGCCGCTGATGGTGACTTCGACCGAGCCGCTTTTGTCAGCTCAGCAGGAAGGTGGCGCTGGCCGACAATTGCGCGCCTACTACAACAAGAGCGACTGGGACAAGTATCACCACAAGAAGGGCAATAAGGGAAAGGATTGGCGGCAGGAGATTCGCCTCAAACGACGCAAGAAGGGCAATAAGGGCAAGGGAAAGGATTGGCGGCAGGAGATTCGCCTCAAACGACGCAAGAAGTGGAACGCCGAGAAGAAACTCGAGGAGACGAAGCGTCGAGAGGCGCGCAAA…	MVPDAANLSPLQTSTEVQHQTNVAEKTERFLASDDKDLPLMVTSTEPLLSAQQEGGAGRQLRAYYNKSDWDKYHHKKGNKGKDWRQEIRLKRRKKGNKGKGKDWRQEIRLKRRKKWNAEKKLEETKRREARKNGGHAN	AS ENTRY CLONE	AS ENTRY CLONE	1	1	LOW (5)	1,2,3	Nucleus (12)
39	HaRxL106	ATGAGCGTTCGCTACGCGGGTCTGCTGCTCGCAGCAGTAGCCGTTTCGGCACATATCAACGAAGTTAATTCGATAGTCTTTCCCGGCTCGCTCCATATCGACAATCGTAATGGTCACGTTCAGAGGGATCTGCGAAGTGCTGACAACGGCAACGAAGAGAGAAATGCCATTCTGGAAACCCTGTCGAATCATTTGGCGTCGGCATTTGGATACCTGTGGACCAAAGAGGCGCAAGAAATGACCAATTCTGCTTGGTCAGCTCTGCGTAACAAAGAGTCGAGCCTTCCTTTGTATAGCGAGGGCGTTGCACGCGAGTACATTGAGACGGCTGCTTTGAATACGTTGACAGCTGAGCACAGGTTAGCTCGTGCTGAAGCCTACATGGTATCTATGATCGTC…	MSVRYAGLLLAAVAVSAHINEVNSIVFPGSLHIDNRNGHVQRDLRSADNGNEERNAILETLSNHLASAFGYLWTKEAQEMTNSAWSALRNKESSLPLYSEGVAREYIETAALNTLTAEHRLARAEAYMVSMIVALRGVENPESLRNSADNLQQFLINVWKTGKKQPAQVFELLEHVPYEEGNASLVNDSKFAIWMAYMGKTFDHQFKNWADVQHNEQLRIEGDKEKKGGPDYVEGTESRGKKRGQTEAPDLEPGLTPKQKRLKRMELQRVKKILLNINLMGIGRS	MSVRYAGLLLAAVAVSAHINEVNSIVFPGSLHIDNRNGHVQRDLRSADNGNEERNAILETLSNHLASAFGYLWTKEAQEMTNSAWSALRNKESSLPLYSEGVAREYIETAALNTLTAEHRLARAEAYMVSMIVALRGVENPESLRNSADNLQQFLINVWKTGKKQPAQVFELLEHVPYEEGNASLVNDSKFAIWMAYMGKTFDHQFKNWADVQHNEQLRIEGDKEKKGGPDYVEGTESRGKKRGQTEAPDLEPGLTPKQKRLKRMELQRVKKILLNINLMGIGRS	(°)ATGATAGTCTTTCCCGGCTCGCTCCATATCGACAATCGTAATGGTCACGTTCAGAGGGATCTGCGAAGTGCTGACAACGGCAACGAAGAGAGAAATGCCATTCTGGAAACCCTGTCGAATCATTTGGCGTCGGCATTTGGATACCTGTGGACCAAAGAGGCGCAAGAAATGACCAATTCTGCTTGGTCAGCTCTGCGTAACAAAGAGTCGAGCCTTCCTTTGTATAGCGAGGGCGTTGCACGCGAGTACATTGAGACGGCTGCTTTGAATACGTTGACAGCTGAGCACAGGTTAGCTCGTGCTGAAGCCTACATGGTATCTATGATCGTCGCATTGAGAGGCGTCGAGAACCCGGAGAGTTTAAGAAACAGTGCAGACAACTTGCAGCAGTTTCTG…	(°)MIVFPGSLHIDNRNGHVQRDLRSADNGNEERNAILETLSNHLASAFGYLWTKEAQEMTNSAWSALRNKESSLPLYSEGVAREYIETAALNTLTAEHRLARAEAYMVSMIVALRGVENPESLRNSADNLQQFLINVWKTGKKQPAQVFELLEHVPYEEGNASLVNDSKFAIWMAYMGKTFDHQFKNWADVQHNEQLRIEGDKEKKGGPDYVEGTESRGKKRGQTEAPDLEPGLTPKQKRLKRMELQRVKKILLNINLMGIGRS	AS ENTRY CLONE	AS ENTRY CLONE	1	1	HIGH (23)	2,3	Nucleus (10)
40	HaRxL120	ATGCGGGCTTCCAACCTCTTGCTATTGTTAACCGTCGTTGCTCCAACGTGTAACACTGTATTTGCACAAGCTGTTGTAGGATCCCCGCAAGATAAACGTTTTACCGTGTCGGACTTCGGTTTGGCTCACGCGACTCCACCAACAAGGTATTTAAGGGGTCCTAATGCCGAAGGCGGAGGGCAGGCGAGCAAAGCTGCTGATCGTATCAGCAGGTATGTGGCCAAGATCTTACGTTCGATCGGTTTCGAGGATGCTGCGAATGAGAGATTGTACGCATTATGGGAGAAGAACAAAAGGTCTGGACACGATGTGGCGATGAAAGTCACGCTTGCGTTAGGTCAGCCTAAGAAAAATAACCCAGACGGTTTGAAGATTTCACATTATGGCGGGTACATCAAT…	MRASNLLLLLTVVAPTCNTVFAQAVVGSPQDKRFTVSDFGLAHATPPTRYLRGPNAEGGGQASKAADRISRYVAKILRSIGFEDAANERLYALWEKNKRSGHDVAMKVTLALGQPKKNNPDGLKISHYGGYINYRQKKDPIWMGRKLRAS	MRASNLLLLLTVVAPTCNTVFAQAVVGSPQDKRFTVSDFGLAHATPPTRYLRGPNAEGGGQASKAADRISRYVAKILRSIGFEDAANERLYALWEKNKRSGHDVAMKVTLALGQPKKNNPDGLKISHYGGYINYRQKKDPIWMGRKLRAS	(°)ATGCAAGCTGTTGTAGGATCCCCGCAAGATAAACGTTTTACCGTGTCGGACTTCGGTTTGGCTCACGCGACTCCACCAACAAGGTATTTAAGGGGTCCTAATGCCGAAGGCGGAGGGCAGGCGAGCAAAGCTGCTGATCGTATCAGCAGGTATGTGGCCAAGATCTTACGTTCGATCGGTTTCGAGGATGCTGCGAATGAGAGATTGTACGCATTATGGGAGAAGAACAAAAGGTCTGGACACGATGTGGCGATGAAAGTCACGCTTGCGTTAGGTCAGCCTAAGAAAAATAACCCAGACGGTTTGAAGATTTCACATTATGGCGGGTACATCAATTATCGGCAAAAAAAAGATCCGATTTGGATGGGGAGGAAGCTCCGCGCGTCGTGA	MQAVVGSPQDKRFTVSDFGLAHATPPTRYLRGPNAEGGGQASKAADRISRYVAKILRSIGFEDAANERLYALWEKNKRSGHDVAMKVTLALGQPKKNNPDGLKISHYGGYINYRQKKDPIWMGRKLRAS.	AS ENTRY CLONE	AS ENTRY CLONE			LOW (4)	1,2	Mitochondria (11)
41	HaRxL142 (6)	ATGCTAGAAGCAGGTTTTTTGAGTGCAGCAAAGCGTGTACTTGTTCCAAGTGGTATTTTGGCAGTGAACGTGATTACTGAATCCGATGCAGCGCTAGCGCAAGTGGAAGCCAAGCTTGGGCGCGTGTTCTCGCGTGGGTTACGTCTCTCGCTGTCGGCTAACACAACATTTTTTCTCTTTAACGAGGAGTGTGACAATGACACCTTACTAGAGGTGGATCAACACAGTCGCAAGGTCAGGGCCTGTTCGTTCCAGACGCAGCACGCGCAGACACCAGCACTATTGGAGCGCTGCCAGCTGACTGCATGGGTCTCGAATTCGTTAACGCGCAAGTCAAATGCATAG	MLEAGFLSAAKRVLVPSGILAVNVITESDAALAQVEAKLGRVFSRGLRLSLSANTTFFLFNEECDNDTLLEVDQHSRKVRACSFQTQHAQTPALLERCQLTAWVSNSLTRKSNA	not predicted	Not Done	Not Done	(+)CGTGGGTTACGTCTCTCGCTGTCGGCTAACACAACATTTTTTCTCTTTAACGAGGAGTGTGACAATGACACCTTACTAGAGGTGGATCAACACAGTCGCAAGGTCAGGGCCTGTTCGTTCCAGACGCAGCACGCGCAGACACCAGCACTATTGGAGCGCTGCCAGCTGACTGCATGGGTCTCGAATTCGTTAACGCGCAAGTCAAATGCATAG	(+)RGLRLSLSANTTFFLFNEECDNDTLLEVDQHSRKVRACSFQTQHAQTPALLERCQLTAWVSNSLTRKSNA	1	1	NO (0)	1,2,3	Nucleo-Cytoplasmic (8)
42	HaRxL143/ NC2 (6)	ATGAGCCAAATCGCTGTTGTCGCGAGCTGGCTCCTCTTGACTGCCGGTCGCCTGTGCGCGCTTGGTTGCACCGCGCGTCCGGTGAGCTGCGCGCGTCCACGAATTCGCTTTTTTCTTGCCGCTGCGTATCGTCGGCGATGTGGGTTCGTCAGCGGTCGGCGCCGCTTGGCGAGTTGTTGCGGTTGCTGTTGGCTTCACCGCTCGATCTTCGTACTCGAGCGCGCGCTGCAGCCGACCGTTCTTCTCTGCACTGAGCGTCTCGACGTTGCGCACATATTGCGTGACCGTGACCTTGTTCTCCTTCTGGAGGAAGACTCGAAAGCCCTTGGTCTCGTCGCTTTGCCCGATGATCACGCCGACTTGCGCGCGCTGCGCGAGAGAGTTCTTGCCTGGGTCACG…	MSQIAVVASWLLLTAGRLCALGCTARPVSCARPRIRFFLAAAYRRRCGFVSGRRRLASCCGCCWLHRSIFVLERALQPTVLLCTERLDVAHILRDRDLVLLLEEDSKALGLVALPDDHADLRALRERVLAWVTVEPKATMLRRSDACFVITSIGDARFAFALAHVGLRLRIYAAYSTPSPQNVTGSRLAKIMLRAMFRIFLCMRSDLPFDA	not predicted	(°) ATGCGTCCGGTGAGCTGCGCGCGTCCACGAATTCGCTTTTTTCTTGCCGCTGCGTATCGTCGGCGATGTGGGTTCGTCAGCGGTCGGCGCCGCTTGGCGAGTTGTTGCGGTTGCTGTTGGCTTCACCGCTCGATCTTCGTACTCGAGCGCGCGCTGCAGCCGACCGTTCTTCTCTGCACTGAGCGTCTCGACGTTGCGCACATATTGCGTGACCGTGACCTTGTTCTCCTTCTGGAGGAAGACTCGAAAGCCCTTGGTCTCGTCGCTTCGCCCAATGATCATGCCGACTTGCGCGCGCTGCGCGAGCGAGTTCTTGCCTGGGTCACGGTAGACCGAGCAGATAGAGCCGAAGGCGACGATGTCGCGCAGATCCGACGCGTGCTTCGTCATTACCT…	(°) MRPVSCARPRIRFFLAAAYRRRCGFVSGRRRLASCCGCCWLHRSIFVLERALQPTVLLCTERLDVAHILRDRDLVLLLEEDSKALGLVASPNDHADLRALRERVLAWVTVDRADRAEGDDVAQIRRVLRHYLNRRRALRVRARARWAAVEDIRRVLHPIAPERHRQSAGKDHAARHVQDRPVHELGLAV >RXLR96pEDV6DG MRPVSCARPRLRFLLPAAYRRR	Truncated version in pEDV6 used as control (NC2): atgcgtccggtgagctgcgcgcgtccacgacttcgctttcttcttcccgctgcgtatcgtcggcgatg	MRPVSCARPRLRFLLPAAYRRR			MEDIUM (11)	2,3	Chloroplast/Mitochondria (9)
43	HaRxL144	ATGAGATGTCGACTGTACCTAAACCTGTGGAAAGTGGTGGTAGTGCTCGTCCGGTCGCGGGCGGCAGCTGCGAAGAGACTGAGAACAAGCACTACAAGGAAGTGCAGAAAAAGAGACAGAACGAACAAGATGGTAAAAGGAGCACCGTTGCCAAGTCAGCCGTATCGACTACTTGGAAGAAGCAACGAATCAGTGTGGCTGCATCAAATGCAAAAATTGTTGATAGCACACGAAGCTTTGAAGGAAAGACCGCTTCGCACATCGCTGAATGTAAGCAACCACAGAACCGACAGAATAGCAAACCAGCTTCACCGACTGTCGCAGACTCTGATCCTGACGACGATTTCGAGAGGAAGCAGCTTCGTCGGGTCAAAAATCTTGTGTCGGTCAGAGAGTTCC…	MRCRLYLNLWKVVVVLVRSRAAAAKRLRTSTTRKCRKRDRTNKMVKGAPLPSQPYRLLGRSNESVWLHQMQKLLIAHEALKERPLRTSLNVSNHRTDRIANQLHRLSQTLILTTISRGSSFVGSKILCRSESSASAS	MRCRLYLNLWKVVVVLVRSRAAAAKRLRTSTTRKCRKRDRTNKMVKGAPLPSQPYRLLGRSNESVWLHQMQKLLIAHEALKERPLRTSLNVSNHRTDRIANQLHRLSQTLILTTISRGSSFVGSKILCRSESSASAS	(°)ATGGCTGCGAAGAGACTGAGAACAAGCACTACAAGGAAGTGCAGAAAAAGAGACAGAACGAACAAGATGGTAAAAGGGGCACCGTTGCCAAGTCAGCCGTATCGACTACTTGGAAGAAGCAACGAATCAGTGTGGCTGCATCAAATGCAAAAATTGTTGATAGCACACGAAGCTTTGAAGGAAAGACCGCTTCGCACATCGCTGAATGTAAGCAACCACAGAACCGACAGAATAGCAAACCAGCTTCACCGACTGTCGCAGACTCTGATCCTGACGACGATTTCGAGAGGAAGCAGCTTCGTCGGGTCAAAAATCTTGTGTCGGTCAGAGAGTTCCGCAAGCGCAAGCTGA	MAAKRLRTSTTRKCRKRDRTNKMVKGAPLPSQPYRLLGRSNESVWLHQMQKLLIAHEALKERPLRTSLNVSNHRTDRIANQLHRLSQTLILTTISRGSSFVGSKILCRSESSASAS.	AS ENTRY CLONE	AS ENTRY CLONE			LOW (2)	1,3	Nucleus (10)
44	HaRxL145	ATGGTGTCTGATCATGGACTCCCTTTGTGGGCGGGCCTTGTATTTTGCTTTCGTTTTCTTTTCAGCTTTGCTCACGGTGAAGATAAACTTGACAAGTCCACGAGGCCGCTGAGACCTCCCATGATCCAGGCAGACCACCTCGCTGAAAGTCGATGGCAAGCACCGCCGAGTGTACAGCTTGGGATGGACGTTCCACCTAGGTCACACGTTTCACCATCTGCTCCAGCATCATCTTCTTGCTCTTCTCAAGCTAGATCTTACGGAGCCCCGCAAGCTGTATATAATGAACCACACGGTGATCGCGGCACTAGCGCTTCTGTATCTTTTGCAAACGTCGCTGTGCCCTCGCCAGGTGGGCAGCTGCTGCCACCCGACCACCAATCTGGCCCAATGACTTCC…	MVSDHGLPLWAGLVFCFRFLFSFAHGEDKLDKSTRPLRPPMIQADHLAESRWQAPPSVQLGMDVPPRSHVSPSAPASSSCSSQARSYGAPQAVYNEPHGDRGTSASVSFANVAVPSPGGQLLPPDHQSGPMTSPQGYPGAYAAASSTFVTQGSSHPNGVDQGRNHVPCDAPVLLPPGSGSSQLLGPGAATPAAKVLVDDDDADIVEPEFTLEYDDDD	MVSDHGLPLWAGLVFCFRFLFSFAHGEDKLDKSTRPLRPPMIQADHLAESRWQAPPSVQLGMDVPPRSHVSPSAPASSSCSSQARSYGAPQAVYNEPHGDRGTSASVSFANVAVPSPGGQLLPPDHQSGPMTSPQGYPGAYAAASSTFVTQGSSHPNGVDQGRNHVPCDAPVLLPPGSGSSQLLGPGAATPAAKVLVDDDDADIVEPEFTLEYDDDD	(°)ATGGAAGATAAACTTGACAAGTCCACGAGGCCGCTGAGACCTCCCATGATCCAGGCAGACCACCTCGCTGAAAGTCGATGGCAAGCACCGCCGAGTGTACAGCTTGGGATGGACGTTCCACCTAGGTCACACGTTTCACCATCTGCTCCAGCATCATCTTCTTGCTCTTCTCAAGCTAGATCTTACGGAGCCCCGCAAGCTGTATATAATGAACCACACGGTGATCGCGGCACTAGCGCTTCTGTATCTTTTGCAAACGTCGCTGTGCCCTCGCCAGGTGGGCAGCTGCTGCCACCCGACCACCAATCTGGCCCAATGACTTCCCCGCAAGGTTACCCTGGGGCGTACGCTGCGGCCAGCTCGACGTTCGTGACCCAAGGTTCTTCTCACCCGAAC…	MEDKLDKSTRPLRPPMIQADHLAESRWQAPPSVQLGMDVPPRSHVSPSAPASSSCSSQARSYGAPQAVYNEPHGDRGTSASVSFANVAVPSPGGQLLPPDHQSGPMTSPQGYPGAYAAASSTFVTQGSSHPNGVDQGRNHVPCDAPVLLPPGSGSSQLLGPGAATPAAKVLVDDDDADIVEPEFTLEYDDDD	AS ENTRY CLONE	AS ENTRY CLONE			NO (0)	1,2,3	Nucleus (11)
45	HaRxL146	ATGCGCCACTTCTTCTCTTCATTCGCCGTTGTGTCCGCACTCGTCACTGCACTTTCGACATCTTCTACTATCGCCGAACTATCCAGACCTGTGCAAGCTCGACGCACTCTTCGTACTGAGGGTGGTACGATCACGACTGCTGAACAAGGGCCGAACCCCACTCACGGCACTTCCACACTGGTTGAGACTCAATCTTCCATTCAAGAAGAGAGAAGAAATGGCGGGTTGTTAGGTTTATTTCGGCGCAAAATGGATTTTAAAACATTTACATCCTACTTGCAGCTTCTAGGAATACGTATGACCACCAAATTTAAAAAATTAGCTGTCAAGGGTTTGGCAGGGCTTAGCAAGAGGAAGATCGTGTTGGGAGGCTTTCTCAGCAAAGTTAAATTGGTAGTG	MRHFFSSFAVVSALVTALSTSSTIAELSRPVQARRTLRTEGGTITTAEQGPNPTHGTSTLVETQSSIQEERRNGGLLGLFRRKMDFKTFTSYLQLLGIRMTTKFKKLAVKGLAGLSKRKIVLGGFLSKVKLVV	MRHFFSSFAVVSALVTALSTSSTIAELSRPVQARRTLRTEGGTITTAEQGPNPTHGTSTLVETQSSIQEERRNGGLLGLFRRKMDFKTFTSYLQLLGIRMTTKFKKLAVKGLAGLSKRKIVLGGFLSKVKLVV	(°)ATGGAACTATCCAGACCTGTGCAAGCTCGACGCACTCTTCGTACTGAGGGTGGTACGATCACGACTGCTGAACAAGGGCCGAACCCCACTCACGGCACTTCCACACTGGTTGAGACTCAATCTTCCATTCAAGAAGAGAGAAGAAATGGCGGGTTGTTAGGTTTATTTCGGCGCAAAATGGATTTTAAAACATTTACATCCTACTTGCAGCTTCTAGGAATACGTATGACCACCAAATTTAAAAAATTAGCTGTCAAGGGTTTGGCAGGGCTTAGCAAGAGGAAGATCGTGTTGGGAGGCTTTCTCAGCAAAGTTAAATTGGTAGTGTGA	MELSRPVQARRTLRTEGGTITTAEQGPNPTHGTSTLVETQSSIQEERRNGGLLGLFRRKMDFKTFTSYLQLLGIRMTTKFKKLAVKGLAGLSKRKIVLGGFLSKVKLVV.	AS ENTRY CLONE	AS ENTRY CLONE			NO (0)	1,2,3	Nucleo-Cytoplasmic (10)
46	HaRxL147	ATGCGCCACTTCTTCTCTTCATTCGCCGTTGTGTCCGCACTCGTCACTGCACTTTCGACATCTTCTACTATCGCCGAACTATCCAGACCTGTGCAAGCTCGACGCACTCTTCGTACTGAGGGTGGTACGATCACGACTGCTGAACAAGGGCCGAACCCCACTCACGGCACTTCCACACTGGTTGAGACTCAATCTTCCAATCAAGAAGAGAGAGGGTCTTTCGGTTCTTCGATCGCGACGAAATACAAATGGATCCAAATGTTCCTCGTTGATATGTGGACAAAGCTCAGACTAATGGGTGTTGACATTTGGGAATTCTCTAAAAATCGTCAGTTAACACTTAAAGGATTTGTCAAAAAGCAGAAGGTTAAAGGTAAAACTTTGGTAAGTAAGTTTAAA…	MRHFFSSFAVVSALVTALSTSSTIAELSRPVQARRTLRTEGGTITTAEQGPNPTHGTSTLVETQSSNQEERGSFGSSIATKYKWIQMFLVDMWTKLRLMGVDIWEFSKNRQLTLKGFVKKQKVKGKTLVSKFKR	MRHFFSSFAVVSALVTALSTSSTIAELSRPVQARRTLRTEGGTITTAEQGPNPTHGTSTLVETQSSNQEERGSFGSSIATKYKWIQMFLVDMWTKLRLMGVDIWEFSKNRQLTLKGFVKKQKVKGKTLVSKFKR	(°)ATGGAACTATCCAGACCTGTGCAAGCTCGACGCACTCTTCGTACTGAGGGTGGTACGATCACGACTGCTGAACAAGGGCCGAACCCCACTCACGGCACTTCCACACTGGTTGAGACTCAATCTTCCAATCAAGAAGAGAGAGGGTCTTTCGGTTCTTCGATCGCGACGAAATACAAATGGATCCAAATGTTCCTCGTTGATATGTGGACAAAGCTCAGACTAATGGGTGTTGACATTTGGGAATTCTCTAAAAATCGTCAGTTAACACTTAAAGGATTTGTCAAAAAGCAGAAGGTTAAAGGTAAAACTTTGGTAAGTAAGTTTAAACGCTGA	MELSRPVQARRTLRTEGGTITTAEQGPNPTHGTSTLVETQSSNQEERGSFGSSIATKYKWIQMFLVDMWTKLRLMGVDIWEFSKNRQLTLKGFVKKQKVKGKTLVSKFKR.	AS ENTRY CLONE	AS ENTRY CLONE			MEDIUM (15)	1,2,3	Mitochodria (15)
47	HaRxL148	ATGAACTCCTGCTGCTGCGCGACCAGCAGCGACCTGCTCTGCAGCTTAGCTTACGTGATGTTGATCTCCTCGATGACGGGCGCCACCGCGTACGTGATGACCCACCACTCGGCCGATGGCAGGTTCTCCGGGGTGCTTCTCTTCGATGTGCGCAATGATCGGCCGGCGATACTGCTTGAAGAATCTGAGGACACGACTCAAGTGCACCCAGCGGTTCGTCTTCTTCGGACACTTGACGCCCATCTTGATGATCAAGTTTTTCTGCGACCGCAGATAGACGGACAACGAGGAGACCTACTTGATATAGACGCCGCCGTTGATGCTTTCATCCGCCGACTTGACGATGATGTTGATCTGATGCGACGTGCACCACACACGCAGCACATTGAACTTGGCGCA…	MNSCCCATSSDLLCSLAYVMLISSMTGATAYVMTHHSADGRFSGVLLFDVRNDRPAILLEESEDTTQVHPAVRLLRTLDAHLDDQVFLRPQIDGQRGDLLDIDAAVDAFIRRLDDDVDLMRRAPHTQHIELGATRDASDDTSVAPSHRVIAVRRRVEQLDAPVWVERVKKPDEHVGDESTLWRSNIGRPTRWMLQIRPL	MNSCCCATSSDLLCSLAYVMLISSMTGATAYVMTHHSADGRFSGVLLFDVRNDRPAILLEESEDTTQVHPAVRLLRTLDAHLDDQVFLRPQIDGQRGDLLDIDAAVDAFIRRLDDDVDLMRRAPHTQHIELGATRDASDDTSVAPSHRVIAVRRRVEQLDAPVWVERVKKPDEHVGDESTLWRSNIGRPTRWMLQIRPL	(°)ATGTACGTGATGACCCACCACTCGGCCGATGGCAGGTTCTCCGGGGTGCTTCTCTTCGATGTGCGCAATGATCGGCCGGCGATACTGCTTGAAGAATCTGAGGACACGACTCAAGTGCACCCAGCGGTTCGTCTTCTTCGGACACTTGACGCCCATCTTGATGATCAAGTTTTTCTGCGACCGCAGATAGACGGACAACGAGGAGACCTACTTGATATAGACGCCGCCGTTGATGCTTTCATCCGCCGACTTGACGATGATGTTGATCTGATGCGACGTGCACCACACACGCAGCACATTGAACTTGGCGCAACGCGCGATGCGAGTGACGACACCAGCGTGGCGCCCAGTCATCGTGTTATCGCCGTCCGACGACGCGTTGAGCAGCTTGACGCG…	MYVMTHHSADGRFSGVLLFDVRNDRPAILLEESEDTTQVHPAVRLLRTLDAHLDDQVFLRPQIDGQRGDLLDIDAAVDAFIRRLDDDVDLMRRAPHTQHIELGATRDASDDTSVAPSHRVIAVRRRVEQLDAPVWVERVKKPDEHVGDESTLWRSNIGRPTRWMLQIRPL	AS ENTRY CLONE but Failed Secretion assay				MEDIUM (6)	3	Cytoplasmic (10)
48	HaRxLL3	ATGTTCCTTCGCCAAAGCGTGCTGTTCGCCGTCGTCCTCCTCTGGAATCTAACCGAATCGGCTTTCGATAACGATGATAAAACCATTGCTCACGACAATAGCAGTAGTTCACGCCTGAACGAAAACCCGCTCGATGGCCACTCACTTTTGGAGCTCCAGGAATCAGCTACTGTGAACGATACCAACCGCGTGGACCAGCTAAACGAAGCAAGGGGCCCGACTGCACACATGTCAGGGCTACGACAGGTGCACCCAGAATCCATGTCAGGGCTACGACAGGTGCACCCAGAACCCATGTCAGGGCTACGACCGCTGCGCCCAGAATTTATGCCAGTGCTACGACAGATGCACCCAAAAGCCATGTTCAGCGCACTACGTCTCGACAAATATATGAAGGGT…	MFLRQSVLFAVVLLWNLTESAFDNDDKTIAHDNSSSSRLNENPLDGHSLLELQESATVNDTNRVDQLNEARGPTAHMSGLRQVHPESMSGLRQVHPEPMSGLRPLRPEFMPVLRQMHPKAMFSALRLDKYMKGKLDFKTAIGLRSWMGYARTYREHGQKKCWYKTEKVFIMLVQKRPVNEVLRLLWDTNKHEEYHTLQVMLAQSRFSALRESMNQQWLVSETSPETVFWLLGVGKKFIADDPDVYHWLWYCDLFRKKNGDAAFRAVEIVKSLQKKDTLGNLLLYGAYFKLVKYKAERLRDLMDEMEKELYDQMIKVKKMTPLSAYFSLQASMEDDLLGLKKTDLRLCALKAFTLAFESSKGKYIAAKDAFENKPRQVILELLESISTPLPEL	MFLRQSVLFAVVLLWNLTESAFDNDDKTIAHDNSSSSRLNENPLDGHSLLELQESATVNDTNRVDQLNEARGPTAHMSGLRQVHPESMSGLRQVHPEPMSGLRPLRPEFMPVLRQMHPKAMFSALRLDKYMKGKLDFKTAIGLRSWMGYARTYREHGQKKCWYKTEKVFIMLVQKRPVNEVLRLLWDTNKHEEYHTLQVMLAQSRFSALRESMNQQWLVSETSPETVFWLLGVGKKFIADDPDVYHWLWYCDLFRKKNGDAAFRAVEIVKSLQKKDTLGNLLLYGAYFKLVKYKAERLRDLMDEMEKELYDQMIKVKKMTPLSAYFSLQASMEDDLLGLKKTDLRLCALKAFTLAFESSKGKYIAAKDAFENKPRQVILELLESISTPLPEL	(°)GATAACGATGATAAAACCATTGCTCACGACAATAGCAGTAGTTCACGCCTGAACGAAAACCCGCTCGATGGCCACTCACTTTTGGAGCTCCAGGAATCAGCTACTGTGAACGATACCAACCGCGTGGACCAGCTAAACGAAGCAAGGGGCCCGACTGCACACATGTCAGGGCTACGACAGGTGCACCCAGAATCCATGTCAGGGCTACGACAGGTGCACCCAGAACCCATGTCAGGGCTACGACCGCTGCGCCCAGAATTTATGCCAGTGCTACGACAGATGCACCCAAAAGCCATGTTCAGCGCACTACGTCTCGACAAATATATGAAGGGTAAACTTGATTTTAAGACCGCTATAGGATTGAGAAGCTGGATGGGGTATGCAAGGACGTATCGT…	MDNDDKTIAHDNSSSSRLNENPLDGHSLLELQESATVNDTNRVDQLNEARGPTAHMSGLRQVHPESMSGLRQVHPEPMSGLRPLRPEFMPVLRQMHPKAMFSALRLDKYMKGKLDFKTAIGLRSWMGYARTYREHGQKKCWYKTEKVFIMLVQKRPVNEVLRLLWDTNKHEEYHTLQVMLAQSRFSALRESMNQQWLVSETSPETVFWLLGVGKKFIADDPDVYHWLWYCDLFRKKNGDAAFRAVEIVKSLQKKDTLGNLLLYGAYFKLVKYKAERLRDLMDEMEKELYDQMIKVKKMTPLSAYFSLQASMEDDLLGLKKTDLRLCALKAFTLAFESSKGKYIAAKDAFENKPRQVILELLESISTPLPEL	AS ENTRY CLONE	AS ENTRY CLONE			HIGH (13)	1	Nucleo-Cytoplasmic (6)
49	HaRxLL60	ATGGTCAAGGTGTTCCTCCTCCTCAAACTTGCACTCGCCGTGTCTGCTTGCAGTGGCACCCTTCCGTCCCCAGCAGCCGGAAAGACGTCCGAGATGAACATGCCTGACGAAGACCCAGCCACTCAAACAGACATCAGCAGCAACAGGATGCTTCGAGTCACCAACGTACCCACTATATTCGGTCGTGCAGACAAGTTAAACTCGCGCGTGAAATGGTTCGTCGATGATACTGTCTCCAGCGTGAAACACGTATTTTCTCCCAAGTCACCCAAAAACAAGTTGGGCCCACCTCTGGATGAGGAGCAAATGGCTATTCGGACTGCCTTGCGATGCATCTACTATTTAAAAGTAAGAAGTCGACGATTTCACGCTCTATCAGCGCTATATGTTGACTCAGAG…	MVKVFLLLKLALAVSACSGTLPSPAAGKTSEMNMPDEDPATQTDISSNRMLRVTNVPTIFGRADKLNSRVKWFVDDTVSSVKHVFSPKSPKNKLGPPLDEEQMAIRTALRCIYYLKVRSRRFHALSALYVDSEYYGKALKLVEPPINELTVEKEVKRYTEYLKEVAMIRTLNPPKNNPWLRPITPPGSIRSPTKPQKSYVPKSVRH	MVKVFLLLKLALAVSACSGTLPSPAAGKTSEMNMPDEDPATQTDISSNRMLRVTNVPTIFGRADKLNSRVKWFVDDTVSSVKHVFSPKSPKNKLGPPLDEEQMAIRTALRCIYYLKVRSRRFHALSALYVDSEYYGKALKLVEPPINELTVEKEVKRYTEYLKEVAMIRTLNPPKNNPWLRPITPPGSIRSPTKPQKSYVPKSVRH	(°)ATGACCCTTCCGTCCCCAGCAGCCGGAAAGACGTCCGAGATGAACATGCCTGACGAAGACCCAGCCACTCAAACAGACATCAGCAGCAACAGGATGCTTCGAGTCACCAACGTACCCACTATATTCGGTCGTGCAGACAAGTTAAACTCGCGCGTGAAATGGTTCGTCGATGATACTGTCTCCAGCGTGAAACACGTATTTTCTCCCAAGTCACCCAAAAACAAGTTGGGCCCACCTCTGGATGAGGAGCAAATGGCTATTCGGACTGCCTTGCGATGCATCTACTATTTAAAAGTAAGAAGTCGACGATTTCACGCTCTATCAGCGCTATATGTTGACTCAGAGTATTATGGAAAAGCCCTAAAACTAGTTGAACCACCCATTAATGAATTGACG…	MTLPSPAAGKTSEMNMPDEDPATQTDISSNRMLRVTNVPTIFGRADKLNSRVKWFVDDTVSSVKHVFSPKSPKNKLGPPLDEEQMAIRTALRCIYYLKVRSRRFHALSALYVDSEYYGKALKLVEPPINELTVEKEVKRYTEYLKEVAMIRTLNPPKNNPWLRPITPPGSIRSPTKPQKSYVPKSVRH.	AS ENTRY CLONE	AS ENTRY CLONE			LOW (5)	1,2,3	Nucleus (7)
50	HaRxLL62	ATGACCAAGTGTCTCCTTCTCGTCGTGCTCGCTCTCGTCGTGTATGCTGGAAGTGGCGCCCACTCAGCTCCAGCTGCCGAAACGACCACCGAGGTAACGGTTCCGGACGTAGATACCGCTACTCAGCCTCAAGTAGACGCCAATCGGATGCTTCGAGTGTCAGGCGTCCCCAGCCAACCCCCTTCTGGATTCAAGGGTTTCTTGATCGGGATCATCAAGAGGATATGGAAGGCGATAGAATGGCTAAAGCTCAAGCGCACATCTACTCCGAATAATCCCTACGAAATAGGAACAATGCGGAAGTTGATTAATTATTTGGAGGGGAAATGGAGTCATCTGTTGTCCCGATCAATAGCT	MTKCLLLVVLALVVYAGSGAHSAPAAETTTEVTVPDVDTATQPQVDANRMLRVSGVPSQPPSGFKGFLIGIIKRIWKAIEWLKLKRTSTPNNPYEIGTMRKLINYLEGKWSHLLSRSIA	MTKCLLLVVLALVVYAGSGAHSAPAAETTTEVTVPDVDTATQPQVDANRMLRVSGVPSQPPSGFKGFLIGIIKRIWKAIEWLKLKRTSTPNNPYEIGTMRKLINYLEGKWSHLLSRSIA	(°)ATGGCTCCAGCTGCCGAAACGACCACCGAGGTAACGGTTCCGGACGTAGATACCGCTACTCAGCCTCAAGTAGACGCCAATCGGATGCTTCGAGTGTCAGGCGTCCCCAGCCAACCCCCTTCTGGATTCAAGGGTTTCTTGATCGGGATCATCAAGAGGATATGGAAGGCGATAGAATGGCTAAAGCTCAAGCGCACATCTACTCCGAATAATCCCTACGAAATAGGAACAATGCGGAAGTTGATTAATTATTTGGAGGGGAAATGGAGTCATCTGTTGTCCCGATCAATAGCTTGA	MAPAAETTTEVTVPDVDTATQPQVDANRMLRVSGVPSQPPSGFKGFLIGIIKRIWKAIEWLKLKRTSTPNNPYEIGTMRKLINYLEGKWSHLLSRSIA.	AS ENTRY CLONE but Failed Secretion assay				LOW (4)	2,3	Cytoplasmic (9)
51	HaRxLL62b (4)	not predicted, found by PCR		HaRxLL62: MTKCLLLVVLALVVYAGSGAHSAPAAETTTEVTVPDVDTATQPQVDANRMLRVSGVPSQPPSGFKGFLIGIIKRIWKAIEWLKLKRTSTPNNPYEIGTMRKLINYLEGKWSHLLSRSIA	(°)ATGGCTCCAGCTGCCGAAACGACCACCGAGGTAACGGTTCCGGACGTAGATACCGCTACTCAGCCTCAAGTAGACGCCAATCGGATGCTTCGAGTGTCAGGCGTCCCCAGCCAACCCCCTTCTGGATTCAAGGGTTTCTTGATCGGGATCGTCACGAGGATATGGAAGGCGATAGAATGGCTAAAGCTCAAGCGCACATCTACTCCGAATAATCCCTACGAAATAGGAACAATGCAGAAGTTGATTAATTATTGGGAGGGGAAATGGAGTCATCTGTTGTCCCGATCAATAGCTTGA	MAPAAETTTEVTVPDVDTATQPQVDANRMLRVSGVPSQPPSGFKGFLIGIVTRIWKAIEWLKLKRTSTPNNPYEIGTMQKLINYWEGKWSHLLSRSIA.	AS ENTRY CLONE but Failed Secretion assay				LOW (4)	2,3	Cytoplasmic (9)
52	HaRxLL90	ATGCACCCACGCAGGCAGCTGGTACTGCAATTGCTGATAGCAACGATAGCAGTGCCTATGATGACGATGCTAGTTGTGAAGGAGACGGATCTGGCAACGAGGAAGTTGAGGTTGTTGACTTGTTCTCGAGTTCCGCTCAGCTCTTCGGAGATGATGGCAAGAAAGTCGCACCTGAACCGTCTAGGACTGAACAAACACAAGAATCTGACTGTAGTCGAAATTTGGCAACAACAGCGTTATGTGGCAAAGTGTGCGCCCCGTTGTGTAGCAACACTCCTCCCAACAAGAAGGCAAAACTGCAGGTATGTCCAATTTGCAATGACACCACGTGTAAATGCCGCTCGAGCGAACTGCGCTGACTCGAGAAGTACTTGGCAG	MHPRRQLVLQLLIATIAVPMMTMLVVKETDLATRKLRLLTCSRVPLSSSEMMARKSHLNRLGLNKHKNLTVVEIWQQQRYVAKCAPRCVATLLPTRRQNCRYVQFAMTPRVNAARANCADSRSTWQ	MHPRRQLVLQLLIATIAVPMMTMLVVKETDLATRKLRLLTCSRVPLSSSEMMARKSHLNRLGLNKHKNLTVVEIWQQQRYVAKCAPRCVATLLPTRRQNCRYVQFAMTPRANAARANCADSRSTWQ	(°)ATGATGATGACGATGCTAGTTGTGAAGGAGACGGATCTGGCAACGAGGAAGTTGAGGTTGTTGACTTGTTCTCGAGTTCCGCTCAGCTCTTCGGAGATGATGGCAAGAAAGTCGCACCTGAACCGTCTAGGACTGAACAAACACAAGAATCTGACTGTAGTCGAAATTTGGCAACAACAGCGTTATGTGGCAAAGTGTGCGCCCCGTTGTGTAGCAACACTCCTCCCAACAAGAAGGCAAAACTGCAGGTATGTCCAATTTGCAATGACACCACGTGCAAATGCCGCTCGAGCGAACTGCGCTGACTCGAGAAGTACTTGGCAGTGA	MMMTMLVVKETDLATRKLRLLTCSRVPLSSSEMMARKSHLNRLGLNKHKNLTVVEIWQQQRYVAKCAPRCVATLLPTRRQNCRYVQFAMTPRANAARANCADSRSTWQ	AS ENTRY CLONE	AS ENTRY CLONE			MEDIUM (8)	1,2,3	Chloroplast/Mitochondria (9)
53	HaRxLL108	ATGCGACTCCACTACGTGGGACCCGTGGTAGCTGCTGCTCTGGCTGCCAGTGCTCATGGACTTCAAGTGGTGTCCGACTCGGCTTCTGATCTGCAGCGGACCGACGAGGCCAGGCAGCAGCCCTACATTAATGACAAGACCAAACGATTCCTAACCAGTGAAGACAAGGACTTGCCGCTTCTGGTCACCTCGGATGGCTATGCGTCTCTATTGCCGCAGGGAGGTGACAACGACAGGGTCTTGCGCAGTGCCGACATTGGCGACGGCGACTACGAAGAAGAGAGATCGAAAATTAAGAAAAGGCACAAAAGGAAGTCGCATGGGCATGGCGTTCTCGATTAG	MRLHYVGPVVAAALAASAHGLQVVSDSASDLQRTDEARQQPYINDKTKRFLTSEDKDLPLLVTSDGYASLLPQGGDNDRVLRSADIGDGDYEEERSKIKKRHKRKSHGHGVLD	MRLHYVGPVVAAALAASAHGLQVVSDSASDLQRTDEARQQPYINDKTKRFLTSEDKDLPLLVTSDGYASLLPQGGDNDRVLRSADIGDGDYEEERSKIKKRHKRKSHGHGVLD	(°) ATGCTTCAAGTGGTGTCCGACTCGGCTTCTGATCTGCAGCGGACCGACGAGGCCAGGCAGCAGCCCTACATTAATGACAAGACCAAACGATTCCTAACCAGTGAAGACAAGGACTTGCCGCTTCTGGTCACCTCGGATGGCTATGCGTCTCTATTGCCGCAGGGAGGTGACAACGACAGGGTCTTGCGCAGTGCCGACATTGGCGACGGCGACTACGAAGAAGAGAGATCGAAAATTAAGAAAAGGCACAAAAGGAAGTCGCATGGGCATGGCGTTCTCGATTAG	(°)MLQVVSDSASDLQRTDEARQQPYINDKTKRFLTSEDKDLPLLVTSDGYASLLPQGGDNDRVLRSADIGDGDYEEERSKIKKRHKRKSHGHGVLD	AS ENTRY CLONE	AS ENTRY CLONE	1	1	LOW (3)	2,3	Nucleus (9)
54	HaRxLL148	ATGTGTGTGTCTCTATTTGTGTGTGTGTGTTTTGGCAGATATTACCGTGGGGCAGTAGGATCGCTAATGGTCTACGATATTACCAAGCACGGGACCTTTGAGAACGTCGAGCGCTGGCTGAAGGAACTGCGAGATCATGCAGACGCCAACACGGTGATTATGCTGGTAGGTAACAAGAGCGATCTTCGAGATCTCCGTGCTGTATCAACCGAGGAGGCAATGGCGTTTGCCGAGAAGAATAATCTGGCGTTCATTGAGACGTCGGCTTTGGAAGCCACGGGAGTGGATACAGCGTTCCAGCGCATTTTAACCGAGATTTACAAGCTCATGAGTCGCAAGACGATGCAGACCGAAGAGAATGCGACGACGGTGAGTCTGCCTCCAGGCAACAGCATTGCT…	MCVSLFVCVCFGRYYRGAVGSLMVYDITKHGTFENVERWLKELRDHADANTVIMLVGNKSDLRDLRAVSTEEAMAFAEKNNLAFIETSALEATGVDTAFQRILTEIYKLMSRKTMQTEENATTVSLPPGNSIAITAENTTESQKKKKKSGCC	MCVSLFVCVCFGRYYRGAVGSLMVYDITKHGTFENVERWLKELRDHADANTVIMLVGNKSDLRDLRAVSTEEAMAFAEKNNLAFIETSALEATGVDTAFQRILTEIYKLMSRKTMQTEENATTVSLPPGNSIAITAENTTESQKKKKKSGCC	(°) ATGAGATATTACCGTGGGGCAGTAGGATCGCTAATGGTCTACGATATTACCAAGCACGGGACCTTTGAGAACGTCGAGCGCTGGCTGAAGGAACTGCGAGATCATGCAGACGCCAACACGGTGATTATGCTGGTAGGTAACAAGAGCGATCTTCGAGATCTCCGTGCTGTATCAACCGAGGAGGCAATGGCGTTTGCCGAGAAGAATAATCTGGCGTTCATTGAGACGTCGGCTTTGGAAGCCACGGGAGTGGATACAGCGTTCCAGCGCATTTTAACCGAGATTTACAAGCTCATGAGTCGCAAGACGATGCAGACCGAAGAGAATGCGACGACGGTGAGTCTGCCTGCAGGCAACAGCATTGCTATTACGGCTGAGAACACGACTGAGAGCCA…	(°) MSLMVYDITKHGTFENVERWLKELRDHADANTVIMLVGNKSDLRDLRAVSTEEAMAFAEKNNLAFIETSALEATGVDTAFQRILTEIYKLMSRKTMQTEENATTVSLPPGNSIAITAENTTESQKKKKKSGCC	AS ENTRY CLONE	AS ENTRY CLONE	1 nt polym	1	NO (0)	1,2,3	Nucleo-Cytoplasmic (13)
55	HaRxLL169b (2)	not predicted, found by PCR		HaRxLL169: MRHFFSSFAVLSALVTALTSSMTITEPSGPVLAQRTLRTEGGTITSDEQGTDPILDTSTLAEAESSIQEERRNGFLMFVNWIKNIFIDIVSFSKRKGIDMSTGIKKLHTSSHAKGKKGTTRVNGFFKKVKIAL	(°)ATGATCACCGAACCATCTGGACCTGTGCTAGCTCAACGCACTCTTCGTACTGAGGGTGGTACGATCACGAGTGATGAACAAGGGACCGATCCCATTCTCGACACTTCCACGCTGGCTGAGGCCGAATCGTCCATCCAAGAAGAGAGAAGAAATGGCTTTCTCATGTTTGTGAATTGGATCAAGAATATCTTTATAGACATCGTGTCCTTCTCTAAACGAAAGGGAATCGATATGAGCACCGGCATAAAAAAGTTGCATACTAGTTCTCACGCTAAGGGTAAGAAGGGGACGACCAGGGTGGATGGCTTTTTTAAAAAAGTTAAAATAGCATTGTGA	MITEPSGPVLAQRTLRTEGGTITSDEQGTDPILDTSTLAEAESSIQEERRNGFLMFVNWIKNIFIDIVSFSKRKGIDMSTGIKKLHTSSHAKGKKGTTRVDGFFKKVKIAL.	AS ENTRY CLONE	AS ENTRY CLONE			LOW (5)	1,2,3	Nucleo-Cytoplasmic (12)
56	HaRxLL429	ATGGACCCATTGTTGGCCCCATTCACAATGGCAGCGCTGTGGACGCTGGCGCGGCTCGAGCGCGCGGTCGAGACCTTCTCGGGACAGCTGCAGTGCGCGATCTGCCTGTGTGCGTACGAGAACCCCGTGTCTCTGCCCTGCAACCACTTCTTCTGTGAAGAATGTATCCACCGCGCGCTGGAGCTGAAGACGCTGTGTCCAATCTGCAAGACGCCGGCGAACAAACGGCGTCTACGCTACGACACGACGCTACGAGAGCTTCTTCGGGCCATGGAGATGCTCAGTGCGGCGCCAGGAGCCGTGGCAATTGATAAGACCGTGGCTGCAAAGGAGGAGGTGCCGTCGAAGCGTGAAGTAGCTAAAGTTGCTGATCCGCAGCCGTCTTTGCGACGCAGTAGA…	MDPLLAPFTMAALWTLARLERAVETFSGQLQCAICLCAYENPVSLPCNHFFCEECIHRALELKTLCPICKTPANKRRLRYDTTLRELLRAMEMLSAAPGAVAIDKTVAAKEEVPSKREVAKVADPQPSLRRSRRNSTATSSLSIDVQVDGKAPLLGDHAEIKEERNAVLGTDLAERRSSPRRALLQDVKSPTTQLDPLTIGSINMATPRCVNARACKTIKGDSVETVVLQPHIDVDDGKTVNVVAARTQLDDVVEQKQQRTTRRRRQLRMTSDTVQDDDTQRVPNTRLRSATNQVVVAGIKPEMSSLQTPTLRKRRRSAIIGVAPDAVESIALKKKAVSSGQTSPRLESAGTLSLAVDYQTQPLPNVEAKVIYQVGDLVDVIERQWVGINKRGGAARIT…	MDPLLAPFTMAALWTLARLERAVETFSGQLQCAICLCAYENPVSLPCNHFFCEECIHRALELKTLCPICKTPANKRRLRYDTTLRELLRAMEMLSAAPGAVAIDKTVAAKEEVPSKREVAKVADPQPSLRRSRRNSTATSSLSIDVQVDGKAPLLGDHAEIKEERNAVLGTDLAERRSSPRRALLQDVKSPTTQLDPLTIGSINMATPRCVNARACKTIKGDSVETVVLQPHIDVDDGKTVNVVAARTQLDDVVEQKQQRTTRRRRQLRMTSDTVQDDDTQRVPNTRLRSATNQVVVAGIKPEMSSLQTPTLRKRRRSAIIGVAPDAVESIALKKKAVSSGQTSPRLESAGTLSLAVDYQTQPLPNVEAKVIYQVGDLVDVIERQWVGINKRGGAARIT…	(°) ATGGTCGAGACCTTCTCGGGACAGCTGCAGTGCGCGATCTGCCTGTGTGCGTACGAGAACCCCGTGTCTCTGCCCTGCAACCACTTCTTCTGTGAAGAATGTATCCACCGCGCGCTGGAGCTGAAGACGCTGTGTCCAATCTGCAAGACGCCGGCGAACAAACGGCGTCTACGCTACGACACGACGCTACGAGAGCTTCTTCGGGCCATGGAGATGCTCAGTGCGGCGCCAGGAGCCGTGGCAATTGATAAGACCGTGGCTGCAAAGGAGGAGGTGCCGTCGAAGCGTGAAGTAGCTAAAGTTGCTGATCCGCAGCCGTCTTTGCGACGCAGTAGACGCAACTCAACGGCTACCAGCTCGTTGTCAATAGATGTGCAAGTAGATGGTAAGGCTCC…	(°) MVETFSGQLQCAICLCAYENPVSLPCNHFFCEECIHRALELKTLCPICKTPANKRRLRYDTTLRELLRAMEMLSAAPGAVAIDKTVAAKEEVPSKREVAKVADPQPSLRRSRRNSTATSSLSIDVQVDGKAPLLGDHAEIKEERNAVLGTDLAERRSSPRRALLQDVKSPTTQLDPLTIGSINMATPRCVNARACKTIKGDSVETVVLQPHIDVDDGKTVNVVAARTQLDDVVEQKQQRTTRRRRQLRMTSDTVQDDDTQRVPNTRLRSATNQVVVAGIKPEMSSLQTPTLRKRRRSAIIGVAPDAVESIALKKKAVSSGQTSPRLESAGTLSLAVDYQTQPLPNVEAKVIYQVGDLVDVIERQWVGINKRGGAARITKVHGDGFYAVRFVMGCK…	AS ENTRY CLONE	AS ENTRY CLONE	1	1	MEDIUM (14)	1	Nucleus (11)
57	HaRxLL437	ATGGTCAAGTACTTCCGTCTCTTCGGACTCGCGCTCGTCCTGTTCGCTCATTGCGGCGCTCTTTCATCCCCAGCCGTCAGAAAGCCACCCCAGTCGACGTCGCCGGACTTATACCAATCCGCCCAGCTGGAAACTGACGACAAACGGATGCGTCAAAGGACCGACGTCACCAATCTGGCCGTCAGTGAAGAGAGGGCAGCGTTTGACGTTGGCCCGCCGACTGAAAAGGGCATTACCCGTCTGATATACAAGCTCAGGAATTGGCGTTGGGTCAAGGACCCGTGGGAGAAGCTAAAAAACTCAAAGCTGATGAGAACGCTAAGACGTTGGATAATCAAGAAGTGGAGATTGATCATGGGGGTGCCGGCAGGGAAGAAGTCCACGTTTGACGAAAAGGTT…	MVKYFRLFGLALVLFAHCGALSSPAVRKPPQSTSPDLYQSAQLETDDKRMRQRTDVTNLAVSEERAAFDVGPPTEKGITRLIYKLRNWRWVKDPWEKLKNSKLMRTLRRWIIKKWRLIMGVPAGKKSTFDEKVVTAQVFAHKVASHEDMYKQGGVRLEHVAEGLGLTKDDFKATGVEKLEKIDKWLVYETYKKNIEELEKAKKV	MVKYFRLFGLALVLFAHCGALSSPAVRKPPQSTSPDLYQSAQLETDDKRMRQRTDVTNLAVSEERAAFDVGPPTEKGITRLIYKLRNWRWVKDPWEKLKNSKLMRTLRRWIIKKWRLIMGVPAGKKSTFDEKVVTAQVFAHKVASHEDMYKQGGVRLEHVAEGLGLTKDDFKATGVEKLEKIDKWLVYETYKKNIEELEKAKKV	(°)ATGTCCCCAGCCGTCAGAAAGCCACCCCAGTCGACGTCGCCGGACTTATACCAATCCGCCCAGCTGGAAACTGACGACAAACGGATGCGTCAAAGGACCGACGTCACCAATCTGGCCGTCAGTGAAGAGAGGGCAGCGTTTGACGTTGGCCCGCCGACTGAAAAGGGCATTACCCGTCTGATATACAAGCTCAGGAATTGGCGTTGGGTCAAGGACCCGTGGGAGAAGCTAAAAAACTCAAAGCTGATGAGAACGCTAAGACGTTGGATAATCAAGAAGTGGAGATTGATCATGGGGGTGCCGGCAGGGAAGAAGTCCACGTTTGACGAAAAGGTTGTGACTGCTCAAGTGTTTGCTCACAAAGTGGCTTCACACGAGGACATGTACAAACAAGGA…	MSPAVRKPPQSTSPDLYQSAQLETDDKRMRQRTDVTNLAVSEERAAFDVGPPTEKGITRLIYKLRNWRWVKDPWEKLKNSKLMRTLRRWIIKKWRLIMGVPAGKKSTFDEKVVTAQVFAHKVASHEDMYKQGGVRLEHVAEGLGLTKDDFKATGVEKLEKIDKWLVYETYKKNIEELEKAKKV.	AS ENTRY CLONE	AS ENTRY CLONE			HIGH (19)	1,3	Nucleo-Cytoplasmic (11)
58	HaRxLL440	ATGTCCAAGCTCTTCCTCCTGGTCGTCCTCGCCCTCGTTGGGTGCGCTCGCGGTGATGCTCTTTCGGCTACGTCAGATGGAAAGCTGACCAAGCTAACAACGCCGAACGGGGACCAAGGCACTCAGTCGGAACAGGACGGTAAACGGGTGCTCCGAGCGATAAGCGCTCGCACTCTATTCGAAGGCCAGGATGGAGTAATTCCATATATAACCACGAAGACCAAGGCCAGGTACGGAGCTGCACGGAAGGTGTACAAGAAGTTGGGGCACAAGAAAACCCCCGTCGAAGCGTTAGTTCGTAGGGAAAAACCGTTTGGCTCTTGGGTCATGGACACGATCATTTCTGCGAAGAACTGGGTCGTCAAACATGCCGTGGCTTTCTGGAGGTTCATTACCTTA…	MSKLFLLVVLALVGCARGDALSATSDGKLTKLTTPNGDQGTQSEQDGKRVLRAISARTLFEGQDGVIPYITTKTKARYGAARKVYKKLGHKKTPVEALVRREKPFGSWVMDTIISAKNWVVKHAVAFWRFITLSKKKKK	MSKLFLLVVLALVGCARGDALSATSDGKLTKLTTPNGDQGTQSEQDGKRVLRAISARTLFEGQDGVIPYITTKTKARYGAARKVYKKLGHKKTPVEALVRREKPFGSWVMDTIISAKNWVVKHAVAFWRFITLSKKKKK	(°)ATGGATGCTCTTTCGGCTACGTCAGATGGAAAGCTGACCAAGCTAACAACGCCGAACGGGGACCAAGGCACTCAGTCGGAACAGGACGGTAAACGGGTGCTCCGAGCGATAAGCGCTCGCACTCTATTCGAAGGCCAGGATGGAGTAATTCCATATATAACCACGAAGACCAAGGCCAGGTACGGAGCTGCACGGAAGGTGTACAAGAAGTTGGGGCACAAGAAAACCCCCGTCGAAGCGTTAGTTCGTAGGGAAAAACCGTTTGGCTCTTGGGTCATGGACACGATCATTTCTGCGAAGAACTGGGTCGTCAAACATGCCGTGGCTTTCTGGAGGTTCATTACCTTATCAAAGAAGAAGAAGAAGTGA	MDALSATSDGKLTKLTTPNGDQGTQSEQDGKRVLRAISARTLFEGQDGVIPYITTKTKARYGAARKVYKKLGHKKTPVEALVRREKPFGSWVMDTIISAKNWVVKHAVAFWRFITLSKKKKK.	AS ENTRY CLONE but Failed Secretion assay				NO (0)	1	Nucleo-Cytoplasmic (8)
59	HaRxLL441	ATGTCGCCTACTTTTCTGCTGCCGCTGACCCGACGCTCGCTTCCATTTACCTCCTCGTTGCTTCACTTTGTCTCATCATCGTGTGCGTCTCCTATTTCAAATCGTATCCAGTTTCTCATTTCATCCAAGTCTCGGGACCTCGAACGTTCTCTGCGTCTCCATTATCCGGATCTTTTAATATCCCACGAACACGAATCCGTTCCAAACTGGGGCGAGCCAAAAGATCTCCAAGAAGCACTAAATGTCTGTGATGGAGTGATCTTAGCAGCTAGTGGGTCTGGTGATGATTGTTTCAATGTACCGAGTGACTTGACGGAGGAATGGCTTCAATGTGAACAAAATGTGACATCTTTGGTGTCAGAAGCTCATCGGGTTGTCAAGTTATCGTGGATGGAAGGA…	MSPTFLLPLTRRSLPFTSSLLHFVSSSCASPISNRIQFLISSKSRDLERSLRLHYPDLLISHEHESVPNWGEPKDLQEALNVCDGVILAASGSGDDCFNVPSDLTEEWLQCEQNVTSLVSEAHRVVKLSWMEGFVSAQSPLAVGRATWEIEQELKSRLGGGDASAHNLTIVRAPTGMDAFLRGRLFDLVCGRTLSISIKHGRVAFVHPSDVAETLSALVVKEDTGVADAGRLFKLTGPESLTFPDVAELLSEGIGEKVNYSYFPLWAVQPARWVHGVPGDAIEEELAVIRALEAGTQQAVDTTLMETLLGRKPRSFCAFIAENAAAWPRTDPK	MSPTFLLPLTRRSLPFTSSLLHFVSSSCASPISNRIQFLISSKSRDLERSLRLHYPDLLISHEHESVPNWGEPKDLQEALNVCDGVILAASGSGDDCFNVPSDLTEEWLQCEQNVTSLVSEAHRVVKLSWMEGFVSAQSPLAVGRATWEIEQELKSRLGGGDASAHNLTIVRAPTGMDAFLRGRLFDLVCGRTLSISIKHGRVAFVHPSDVAETLSALVVKEDTGVADAGRLFKLTGPESLTFPDVAELLSEGIGEKVNYSYFPLWAVQPARWVHGVPGDAIEEELAVIRALEAGTQQAVDTTLMETLLGRKPRSFCAFIAENAAAWPRTDPK	(°)ATGTCTCCTATTTCAAATCGTATCCAGTTTCTCATTTCATCCAAGTCTCGGGACCTCGAACGTTCTCTGCGTCTCCATTATCCGGATCTTTTAATATCCCACGAACACGAATCCGTTCCAAACTGGGGCGAGCCAAAAGATCTCCAAGAAGCACTAAATGTCTGTGATGGAGTGATCTTAGCAGCTAGTGGGTCTGGTGATGATTGTTTCAATGTACCGAGTGACTTGACGGAGGAATGGCTTCAATGTGAACAAAATGTGACATCTTTGGTGTCAGAAGCTCATCGGGTTGTCAAGTTATCGTGGATGGAAGGATTTGTAAGTGCACAGTCACCCTTAGCGGTGGGAAGAGCTACGTGGGAGATCGAACAGGAGCTGAAATCGAGACTTGGGGGA…	(°)MSPISNRIQFLISSKSRDLERSLRLHYPDLLISHEHESVPNWGEPKDLQEALNVCDGVILAASGSGDDCFNVPSDLTEEWLQCEQNVTSLVSEAHRVVKLSWMEGFVSAQSPLAVGRATWEIEQELKSRLGGGDASAHNLTIVRAPTGMDAFLRGRLFDLVCGRTLSISIKHGRVAFVHPSDVAETLSALVVKEDTGVADAGRLFKLTGPESLTFPDVAELLSEGIGEKVNYSYFPLWAVQPARWVHGVPGDAIEEELAVIRALEAGTQQAVDTTLMETLLGRKPRSFCAFIAENAAAWPRTDPK	AS ENTRY CLONE	AS ENTRY CLONE	1	1	MEDIUM (15)	1	Chloroplast/Mitochondria (6)
60	HaRxLL445	ATGCGTCTTCACATCCTGCTCTTCACGCTATCGTCGTCGACAAGTCTCGCACTGACTGGCTCAACAACTATGGACCCATTTCACCCAAGTGTCGATACTCTCTTGGCTGCGGATCGCCACATCGGTGAGCGTGTTACTCGTCAGCGTCATCTACGGGAGGAGGTTGGGCCTGAGACTTTAAAAGTTGAACAGGTGACCACAATGATCGCCAAGCATGAATCGGATCTAATGGCGCTTGCCGATTCTCTTGATATACACCCACTGAACTTTCTGGTGGCACTAAAAACATGGAATGAAAAACCGATAAGCGTAGCTGATCAGTATCAAGAGCGCTGGGAAATCAAGAACGGGGACACGACTCCGAGCCACCCGCATCGTTTCTGA	MRLHILLFTLSSSTSLALTGSTTMDPFHPSVDTLLAADRHIGERVTRQRHLREEVGPETLKVEQVTTMIAKHESDLMALADSLDIHPLNFLVALKTWNEKPISVADQYQERWEIKNGDTTPSHPHRF	MRLHILLFTLSSSTSLALTGSTTMDPFHPSVDTLLAADRHIGERVTRQRHLREEVGPETLKVEQVTTMIAKHESDLMALADSLDIHPLNFLVALKTWNEKPISVADQYQERWEIKNGDTTPSHPHRF	(°) ATGGGCTCAACAACTATCGACCCATTTCACCCAAGTGTCGATACTCTCTTGGCTGCGGATCGCCACATCGGTGAGCGTGTTACTCGTCAGCGTCATCTACGGGAGGAGGTTGGGCCTGAGACTTTAAAAGTTGAACAGGTGACCACAATGATCGCCAAGCATGAATCGGATCTAATGGCGCTTGCCGATTCTCTTGATATACACCCACTGAACTTTCTGGTGGCACTAAAAACATGGAATGAAAAACCGATAAGCGTAGCTGATCAGTATCAAGAGCGCTGGGAAATCAAGAACGGGGACACGACTCCGAGCCACCCGCATCGTTTCTAG	(°) MGSTTIDPFHPSVDTLLAADRHIGERVTRQRHLREEVGPETLKVEQVTTMIAKHESDLMALADSLDIHPLNFLVALKTWNEKPISVADQYQERWEIKNGDTTPSHPHRF	AS ENTRY CLONE	AS ENTRY CLONE	1 nt polym	0.99	MEDIUM (9)	1,2,3	Nucleo-Cytoplasmic (5)
61	HaRxLL446	ATGAACAAAAAGGCCGTCGCGGTATCGCTTGCATTGACTACGATGGCCTTTGCTGTCGGCAGGGCAGAGGCTGACACATCTATTGATCGGCAACCCGATCACAGTGAATTTTCTGAACGCGGTCTCAGAAATGTGAAGCTGGCGGAGGTAGACCACCGAAAAGTAGTAGCTGGCGAGAATGCAGCTTTTTTTCGGAACCAGAAGGACTCTGGTGCGGCCGCCTGCGGTATTGCTCATGCAGAAGCGGCAAAGATCACTTATATCCAAAGCCGCTATGGTATTCCTTTAGTACTCTCCGAATTGGACTGTAATACCCTGAGATACTCCTCGACGCGCTGGATTTCACAGCTCGATCCGGTTCCATTCTGGCAGACTGCTGAGTATCCTTTTGGAATAGAG…	MRFQKSILLPLATFAACCSTNTMAERRLRSDSQVQTGKENQSSGSHTGAVGLSKLQEMDPKEVEKQVRTVVTKLPLPPGFSADSMVKLTMASLGKTKTDPKFAEQMLQQTDKAQEKMEKREITGIEDLSKMGKKAGKEVETGGAK	MRFQKSILLPLATFAACCSTNTMAERRLRSDSQVQTGKENQSSGSHTGAVGLSKLQEMDPKEVEKQVRTVVTKLPLPPGFSADSMVKLTMASLGKTKTDPKFAEQMLQQTDKAQEKMEKREITGIEDLSKMGKKAGKEVETGGAK	(°)ATGGAGCGTCGACTTCGGTCCGATTCTCAAGTCCAAACCGGAAAGGAGAATCAAAGCAGCGGTTCTCACACAGGCGCGGTGGGCCTCTCCAAATTGCAGGAAATGGACCCAAAAGAAGTGGAAAAGCAGGTTAGAACGGTCGTCACTAAACTGCCCCTTCCCCCGGGTTTCTCAGCTGACTCGATGGTCAAACTCACCATGGCGTCTTTAGGCAAGACCAAAACCGATCCCAAGTTTGCTGAACAAATGCTGCAGCAGACAGACAAGGCGCAGGAGAAGATGGAGAAGCGAGAGATAACGGGGATCGAGGATCTCAGCAAGATGGGGAAGAAGGCGGGCAAGGAAGTCGAGACTGGCGGTGCGAAGTGA	MERRLRSDSQVQTGKENQSSGSHTGAVGLSKLQEMDPKEVEKQVRTVVTKLPLPPGFSADSMVKLTMASLGKTKTDPKFAAEQMLQQTDKAQEKMEKREITGIEDLSKMGKKAGKEVETGGAK.	EDV clone not obtained				NO (0)	1,2,3	Cytoplasmic (9)
62	HaRxLL449	ATGCGTCTTCATTACGTACCACTCCTAGCAGCAGCTGCTCTAGCTGCAAGTGCTCACGGACGTCAAGCTGTCGTCGGTGCGCCTGAGGCGGGGCACCAGACCGTGTCTCCCGCAATGGAGAAAGGTGCCATGGGGAGGCACTTGCGCAGCCACGACGACTCCGACAACCGCTCCTACAAGCCTTACAACAACAACATCAACGGCGACTACAGCAGTTACACGGGCAACAAGAACAATGACAAAGTCATCACAAACGCCTTCTATAACTGGGAAGAAGATAGGTCCCTGTTTTCGGATTCCAAGGATACGAAAAAGGGCAATGGCGAAGCTGAAGGTGAAAGCGAAAGCTCAAGTGTATCCAGCTCCGACATATCGTCAATGATGCCGCCAACCGGTGCG…	MRLHYVPLLAAAALAASAHGRQAVVGAPEAGHQTVSPAMEKGAMGRHLRSHDDSDNRSYKPYNNNINGDYSSYTGNKNNDKVITNAFYNWEEDRSLFSDSKDTKKGNGEAEGESESSSVSSSDISSMMPPTGAPLAVPAKRRDRLDNSVKRLTESVADKKSADN	MRLHYVPLLAAAALAASAHGRQAVVGAPEAGHQTVSPAMEKGAMGRHLRSHDDSDNRSYKPYNNNINGDYSSYTGNKNNDKVITNAFYNWEEDRSLFSDSKDTKKGNGEAEGESESSSVSSSDISSMMPPTGAPLAVPAKRRDRLDNSVKRLTESVADKKSADN	ATGCGTCAAGCTGTCGTCGGTGCGCCTGAGGCGGGGCACCAGACCGTGTCTCCCGCAATGGAGAAAGGTGCCATGGGGAGGCACTTGCGCAGCCACGACGACTCCGACAACCGCTCCTACAAGCCTTACAACAACAACATCAACGGCGACTACAGCAGTTACACGGGCAACAAGAACAATGACAAAGTCATCACAAACGCCTTCTATAACTGGGAAGAAGATAGGTCCCTGTTTTCGGATTCCAAGGATACGAAAAAGGGCAATGGCGAAGCTGAAGGTGAAAGCGAAAGCTCAAGTGTATCCAGCTCCGACATATCGTCAATGATGCCGCCAACCGGTGCGCCGTTGGCTGTGCCTGCTAAACGACGCGATCGCTTGGACAACTCTGTCAAGCGGCTA…	MRQAVVGAPEAGHQTVSPAMEKGAMGRHLRSHDDSDNRSYKPYNNNINGDYSSYTGNKNNDKVITNAFYNWEEDRSLFSDSKDTKKGNGEAEGESESSSVSSSDISSMMPPTGAPLAVPAKRRDRLDNSVKRLTESVADKKSADN.	AS ENTRY CLONE but Failed Secretion assay				LOW (1)	1,2,3	Nucleus (13)
63	HaRxLL455	ATGTGGCGGCGCATCTGGCACATTCTCGCAACGCTGTGTCAAACCCGGCTGTGGGCGGATCGGAACGACGCGGTTTATCAGGCCGCGACGACGGACATCACAAGTACCATGACCAGCTTCTGGACCGCCTGCATCCGACAACTTAGAGCGATCGCAATCCGAAAGCATCGAAAAATGTCGTCGGCTATCCATGGTGCCATGCTGTTCGCATGCATTGAGTTACTCGAGCACAAACCTTGCAGGTTGCCCGGCGTTCTTGAGGAGGTCCCTGGCCTGCCCCCGGAGCTGCCTGCTTGGCTATGA	MWRRIWHILATLCQTRLWADRNDAVYQAATTDITSTMTSFWTACIRQLRAIAIRKHRKMSSAIHGAMLFACIELLEHKPCRLPGVLEEVPGLPPELPAWL	MWRRIWHILATLCQTRLWADRNDAVYQAATTDITSTMTSFWTACIRQLRAIAIRKHRKMSSAIHGAMLFACIELLEHKPCRLPGVLEEVPGLPPELPAWL	(*)CGACAAATGAGAGCGATCGCAATCCGAAAGCATCGAAAAATGTCGTCGGCTATCCATGGTGCCATGCTGTTCGCATGCATTGAGTTACTCGAGCACAAACCTTGCAGGTTGCCCGGCGTTCTTGAGGAGGTCCCTGGCCTGCCCCCGGAGCTGCCTGCTTGGCTATGA	(*)RQMRAIAIRKHRKMSSAIHGAMLFACIELLEHKPCRLPGVLEEVPGLPPELPAWL	AS ENTRY CLONE	AS ENTRY CLONE	1	1	LOW (1)	1,3	Cytoplasmic (8)
64	HaRxLL464	ATGAAAGTTTCATACTTCCGTGCACTCTTCGCTGCTGGCTTGCTGTCTGCCATCTCTGATCGCGCACATGGTGGCATTGAGCCAGAAGCCGTGACTTCTGGTGCTCGGACCCTCGATCAAGAGACGGTCAAGAGACAGCTGAGGACCAGTAATAGCGGTGTCCTCAAGATGTCCGAAGAAGGACTGAACCAGCTAACCCAAGCGATCATTCACATCCGACCTCTTCAACAACCGATAGAAACCAAAAACAAAATCTTCGCTGAATACAATCAGCACATGATTCGTCTCTTCGGTCCTAACTGGCTTCAACCGGATCTACCAACGGATCAAATGGTCGTTGACGCTGCTGTTAAACAGTTACCAGATGTCGGCCTCGCAGAGAAGCTGATTATGGTCCAA…	MKVSYFRALFAAGLLSAISDRAHGGIEPEAVTSGARTLDQETVKRQLRTSNSGVLKMSEEGLNQLTQAIIHIRPLQQPIETKNKIFAEYNQHMIRLFGPNWLQPDLPTDQMVVDAAVKQLPDVGLAEKLIMVQGGVMFHSGMATAVQQKLFNEIRILESIPDQSFDWKLPESIPPTSDKATFFQHAHTRYLKYCSK	MKVSYFRALFAAGLLSAISDRAHGGIEPEAVTSGARTLDQETVKRQLRTSNSGVLKMSEEGLNQLTQAIIHIRPLQQPIETKNKIFAEYNQHMIRLFGPNWLQPDLPTDQMVVDAAVKQLPDVGLAEKLIMVQGGVMFHSGMATAVQQKLFNEIRILESIPDQSFDWKLPESIPPTSDKATFFQHAHTRYLKYCSK	(°)ATGGGCATTGAGCCAGAAGCCGTGACTTCTGGTGCTCGGACCCTCGATCAAGAGACGGTCAAGAGACAGCTGAGGACCAGTAATAGCGGTGTCCTCAAGATGTCCGAAGAAGGACTGAACCAGCTAACCCAAGCGATCATTCACATCCGACCTCTTCAACAACCGATAGAAACCAAAAACAAAATCTTCGCTGAATACAATCAGCACGTGATTCGTCTCTTCGGTCCTAACTGGCTTCAACCGGATCTACCAACGGATCAAATGGTCGTTGACGCTGCTGTTAAACAGTTACCAGATGTCGGCCTCGCAGAGAAGCTGATTATGGTCCAAGGTGGGGTCATGTTCCACTCAGGCATGGCAACGGCAGTCCAACAAAAGCTGTTCAACGAAATTCGC…	MGIEPEAVTSGARTLDQETVKRQLRTSNSGVLKMSEEGLNQLTQAIIHIRPLQQPIETKNKIFAEYNQHVIRLFGPNWLQPDLPTDQMVVDAAVKQLPDVGLAEKLIMVQGGVMFHSGMATAVQQKLFNEIRILESIPDQSFDWKLPESIPPTSDKATFFQHAHTRYLKYCSK.	AS ENTRY CLONE	AS ENTRY CLONE			NO (0)	1,2,3	Nucleus (15)
65	HaRxLL467	ATGGAAATCCGACAGGGTTGCTCATTGGCTCCAGTGCTTATTCTACTCGTGGTGGAAACACTGACAATTTCCATACTGCAAAATACTCGTATTAGAGGGCTACGGTGTCCCAGCTTTCCGGACGAGGAGCAGAAATTTTCAGCTTATGTTGACAATTTGAATGTATTTTCTCGATCGGGCGGATCAGCTACCGCAGGTGCTGACCATTGTCCAGCGCTCTGGAGGCTCTCTGGGCTATTTGTTCTAACAGAAAAAAAGTGCGCTAATATTTCTTAA	MEIRQGCSLAPVLILLVVETLTISILQNTRIRGLRCPSFPDEEQKFSAYVDNLNVFSRSGGSATAGADHCPALWRLSGLFVLTEKKCANIS	MEIRQGCSLAPVLILLVVETLTISILQNTRIRGLRCPSFPDEEQKFSAYVDNLNVFSRSGGSATAGADHCPALWRLSGLFVLTEKKCANIS	Not Done	Not Done	(+)AGAGGGCTACGGTGTCCCAGCTTTCCGGACGAGGAGCAGAAATTTTCAGCTTATGTTGACAATTTGAATGTATTTTCTCGATCGGGCGGATCAGCTACCGCAGGTGCTGACCATTGTCCAGCGCTCTGGAGGCTCTCTGGGCTATTTGTTCTAACAGAAAAAAAGTGCGCTAATATTTCTTAA	(+)RGLRCPSFPDEEQKFSAYVDNLNVFSRSGGSATAGADHCPALWRLSGLFVLTEKKCANIS	1	1	LOW (2)	2,3	Nucleo-Cytoplasmic (8)
66	HaRxLL468	ATGCGCCACTTCTTCTCTTCATTCGCCGTTGTGTCCGCACTCGTCACTGCACTTTCGACATCTTCTACTATCGCTGAACTATCCAGACCTGTGCAAGCTCGACGCACTCTTCGTACTGAGGGTGGTACGATCACGACTGCTGAACAAGGGCCGAACCCCACTCACGGCACTTCCACACTGGTTGAGACTCAATCTTCCAATCAAGAAGAGAGATCGTCTTTGGGTAGTTTCATCGGGTCGAGATACAAATGGATCCAAATGTTCCTCGTTGATATGTGGACAAAGCTCAGACTAATGGGTGTTGACATTTGGGAATTCTCTAAAAATCGTCAGTTAACACTTAAAGGATTTGTCAAAAAGCAGAAGGTTAAAGGTAAAACTTTCGTAAGTAAGCTTAAA…	MRHFFSSFAVVSALVTALSTSSTIAELSRPVQARRTLRTEGGTITTAEQGPNPTHGTSTLVETQSSNQEERSSLGSFIGSRYKWIQMFLVDMWTKLRLMGVDIWEFSKNRQLTLKGFVKKQKVKGKTFVSKLKR	MRHFFSSFAVVSALVTALSTSSTIAELSRPVQARRTLRTEGGTITTAEQGPNPTHGTSTLVETQSSNQEERSSLGSFIGSRYKWIQMFLVDMWTKLRLMGVDIWEFSKNRQLTLKGFVKKQKVKGKTFVSKLKR	(°)ATGGAACTATCCAGACCTGTGCAAGCTCGACGCACTCTTCGTACTGAGGGTGGTACGATCACGACTGCTGAACAAGGGCCGAACCCCACTCACGGCACTTCCACACTGGTTGAGACTCAATCTTCCAATCAAGAAGAGAGATCGTCTTTGGGTAGTTTCATCGGGTCGAGATACAAATGGATCCAAATGTTCCTCGTTGATATGTGGACAAAGCTCAGACTAATGGGTGTTGACATTTGGGAATTCTCTAAAAATCGTCAGTTAACACTTAAAGGATTTGTCAAAAAGCAGAAGGTTAAAGGTAAAACTTTCGTAAGTAAGCTTAAACGCTGA	MELSRPVQARRTLRTEGGTITTAEQGPNPTHGTSTLVETQSSNQEERSSLGSFIGSRYKWIQMFLVDMWTKLRLMGVDIWEFSKNRQLTLKGFVKKQKVKGKTFVSKLKR.	AS ENTRY CLONE	AS ENTRY CLONE			HIGH (15)	1,2,3	Nucleo-Cytoplasmic (5)
67	HaRxLL470b (3)	not predicted, found by PCR		HaRxLL470:MYLAVSALFAKHPANIRLFSLTTMRVRRVTWLCVTLAFVSSSSAVYIAKDPHPKPSEATSPANARDQDPVIQEVRGLRNAGMKLNDTKDFRGATGKLRKAITLLHHRVFGEGRHDVTDPQDTSQDAALYSQLLNDYGSVLIRGEEYDEAIEVLEDSVAMVQKIYGDSHPSLGLSLRSLADAYMAKKQYQKAIGKYKTLRKHVKRGLGVTHEAYIEASLRIAEGYKKLGKKEKNLKVLREAVEAQGGQINGLTRGIAELYMELSTAHVAMNEIDEAQKAAEMASAVFLERDGEDTLSFAFSLNALAGVKMRQQKVDEAIELLEHAHKIAVDLYGEHDAITKGSATTLMEVKKHKLDLEAEKEEL	(°) ATGTACATCGCCAAGGACCCGCACCCGAAGCCCTCAGAAGCGACGTCACCTGCCAATGCACGTGACCAGGACCCTGTTATCCAAGAGGTGCGGGGACTTCGGAATGCCGGGATGAAGCTCAATGATACCAAGGACTTTCGAGGAGCTACTGGGAAACTACGAAAAGCCATCACGCTGCTGCACCACCGGGTGTTCGGAGAAGGTCGTCACGACGTGACGGATCCGCAGGATACTTCCCAAGATGCGGCTCTGTACTCGCAGCTTTTGAACGACTACGGGTCGGTGTTGATTCGAGGGGAGGAGTACGATGAAGCCATTGAAGTGCTGGAAGATTCTGTGGCAATGGTGCAGAAGATCTATGGAGACAGTCACCCTTCGCTTGGGTTGTCCTTGCG…	MYIAKDPHPKPSEATSPANARDQDPVIQEVRGLRNAGMKLNDTKDFRGATGKLRKAITLLHHRVFGEGRHDVTDPQDTSQDAALYSQLLNDYGSVLIRGEEYDEAIEVLEDSVAMVQKIYGDSHPSLGLSLRSLADAYMAKKQYQKAIGKYKTLRKHVKRGLGVTHDPEAVTQLSCTKW	AS ENTRY CLONE	AS ENTRY CLONE	different C-Terminal than HaRxLL470	different C-Terminal than HaRxLL470	LOW (2)	1,3	Nucleo-Cytoplasmic (13)
68	HaRxLL480	ATGTTCCGCCGCGTCGTCCTGTCCAGCGCCGCTTTCCGTCGTGTGTCTCCACAGATACGCGGCATTAGCCAGACGTCCGTTCGATTTGGTGAAGAGAGCGAGAAAACCGTGGACGAAGCTACTGCTAAGAAGGAGTCCGAGTCTGAGGCGCCTATTGTGGAGCTGTCGGAGACGGAGAAGCTGCAGAAGGAGGTCGAAGAGCTCTCGGTGAAGAACAAAGACATGAACGACCGCCTCTTGCGGGCATTGGCAGACGCTGAGAACGTGCGTCGCATCTCGCGCATCGACGTGAGCAACGCTCGTGAGTTTGCCATCTCCAAGTTTGCCAAAGCGCTGCTGGACGTGTCGGACAACCTGAAGCGCGCGCACGAGAGCATTGACGTTGACGCACTGGAGCCG…	MFRRVVLSSAAFRRVSPQIRGISQTSVRFGEESEKTVDEATAKKESESEAPIVELSETEKLQKEVEELSVKNKDMNDRLLRALADAENVRRISRIDVSNAREFAISKFAKALLDVSDNLKRAHESIDVDALEPEKQLDAIKVLHEGVVMTESQLQKVFREFKINQVGAVGDKFDPNVHDALFEYDDATKEAGSIGQLMKPGYLLNERVIRPAQVGVVKASKAQ	MFRRVVLSSAAFRRVSPQIRGISQTSVRFGEESEKTVDEATAKKESESEAPIVELSETEKLQKEVEELSVKNKDMNDRLLRALADAENVRRISRIDVSNAREFAISKFAKALLDVSDNLKRAHESIDVDALEPEKQLDAIKVLHEGVVMTESQLQKVFREFKINQVGAVGDKFDPNVHDALFEYDDATKEAGSIGQLMKPGYLLNERVIRPAQVGVVKASKAQ	(°) ATGCAGATACGCGGCATTAGCCAGACGTCCGTTCGATTTGGTGAAGAGAGCGAGAAAACCGTGGACGAAGCTACTGCTAAGAAGGAGTCCGAGTCTGAGGCGCCTATTGTGGAGCTGTCGGAGACGGAGAAGCTGCAGAAGGAGGTCGAAGAGCTCTCGGTGAAGAACAAAGACATGAACGACCGCCTCTTGCGGGCATTGGCAGACGCTGAGAACGTGCGTCGCATCTCGCGCATCGACGTGAGCAACGCTCGTGAGTTTGCCATCTCCAAGTTTGCCAAAGCGCTGCTGGACGTGTCGGACAACCTGAAGCGCGCGCACGAGAGCATTGACGTTGACGCACTGGAGCCGGAGAAACAGCTGGATGCTATAAAAGTATTGCACGAGGGGGTCGT…	(°) MQIRGISQTSVRFGEESEKTVDEATAKKESESEAPIVELSETEKLQKEVEELSVKNKDMNDRLLRALADAENVRRISRIDVSNAREFAISKFAKALLDVSDNLKRAHESIDVDALEPEKQLDAIKVLHEGVVMTESQLQKVFREFKINQVGAVGDKFDPNVHDALFEYDDATKEAGSIGQLMKPGYLLNERVIRPAQVGVVKASKAQ	AS ENTRY CLONE	AS ENTRY CLONE	1	1	LOW (4)	1,2,3	Nucleo-Cytoplasmic (13)
69	HaRxLL483	ATGTGGTGGTGGTGGCTCAGTCGCTGCACGTTTTGCTCGTGTCACTTGTCAGACGTGGCGCTCTCAACCCCAAACGACATCGAGCTCCACCTTCGCTCCACCTCCTCCCCCCTGTCTTTGTCCCACACCACAGGAGCCCCTCGCCCCGGTCTCTACACCGCTCGCCACCACGTGACGCAGGAGCTCGTGGCCCTCCAAGTCCTGGACCGCCGCTTGTTACGCGACCGCAAGACCCGACGGCGACTGCGTCAGGAAGTGCAACTGCTGCAGCTGGCAAAAGGCCACGAGAACCTGCTGCAGCTGCACGAGGTGAAGGTCGTGCAGTCGCGCGTGGAGCTGACGTTCGAGCTGGCGAGAGGGGGTCAAGTGCTGCCCAAGGTGCAGTCGGAGCGAGACGCG…	MWWWWLSRCTFCSCHLSDVALSTPNDIELHLRSTSSPLSLSHTTGAPRPGLYTARHHVTQELVALQVLDRRLLRDRKTRRRLRQEVQLLQLAKGHENLLQLHEVKVVQSRVELTFELARGGQVLPKVQSERDASHVVQQTSQGLLFLHEHGIIHGQVRPEYLLYSEDEPDARVLLVAFGRAAPWKLLRLDRRRSTTETLLWDDVHHVHFVPPFLLRRKNGRDWKEDNRRRRERRLVTTWREAQQVDVWALGVTLYVMLCGCYPFSDGKERDDSAADVERRVLNGDLTFRENGARLSRAAKDLLRRLLEKDPDAAMSIKDVAAHPWLDEAVAPAVTWSADRLAQHHLFTARYAEELAAVANRSSGSTTSTTNVTDIQMEGRNTAAGEVGALPMTNKGQNS…	MWWWWLSRCTFCSCHLSDVALSTPNDIELHLRSTSSPLSLSHTTGAPRPGLYTARHHVTQELVALQVLDRRLLRDRKTRRRLRQEVQLLQLAKGHENLLQLHEVKVVQSRVELTFELARGGQVLPKVQSERDASHVVQQTSQGLLFLHEHGIIHGQVRPEYLLYSEDEPDARVLLVAFGRAAPWKLLRLDRRRSTTETLLWDDVHHVHFVPPFLLRRKNGRDWKEDNRRRRERRLVTTWREAQQVDVWALGVTLYVMLCGCYPFSDGKERDDSAADVERRVLNGDLTFRENGARLSRAAKDLLRRLLEKDPDAAMSIKDVAAHPWLDEAVAPAVTWSADRLAQHHLFTARYAEELAAVANRSSGSTTSTTNVTDIQMEGRNTAAGEVGALPMTNKGQNS…	(*)CGCATGTTACGCGACCGCAAGACCCGACGGCGACTGCGTCAGGAAGTGCAACTGCTGCAGCTGGCAAAAGGCCACGAGAACCTGCTGCAGCTGCACGAGGTGAAGGTCGTGCAGTCGCGCGTGGAGCTGACGTTCGAGCTGGCGAGAGGGGGTCAAGTGCTGCCCAAGGTGCAGTCGGAGCGAGACGCGAGTCACGTGGTGCAGCAGACGAGCCAGGGTCTGCTGTTCCTGCATGAGCACGGCATTATCCACGGCCAAGTGCGACCCGAGTACCTGCTGTACAGTGAAGACGAGCCGGACGCGCGCGTGCTGCTCGTAGCTTTTGGACGAGCAGCTCCGTGGAAATTATTGAGGCTCGATCGACGACGGTCAACGACCGAGACGTTGCTGTGGGAT…	(*)RMLRDRKTRRRLRQEVQLLQLAKGHENLLQLHEVKVVQSRVELTFELARGGQVLPKVQSERDASHVVQQTSQGLLFLHEHGIIHGQVRPEYLLYSEDEPDARVLLVAFGRAAPWKLLRLDRRRSTTETLLWDDVHHVHFVPPFLLRRKNGRDWKEDNRRRRERRLVTTWREAQQVDVWALGVTLYVMLCGCYPFSDGKERDDSAADVERRVLNGDLTFRENGARLSRAAKDLLRRLLEKDPDAAMSIKDVAAHPWLDEAVAPAVTWSADRLAQHHLFTARYAEELAAVANRSSGSTTSTTNVTDIQMEGRNTAAGEVGALPMTNKGQNSPGFGSGALDHDTLDMDTNEEGEEDARPSFVSTHGAQLLLNEEVRHERPSADSFMRLASVEMGINKNA…	AS ENTRY CLONE	AS ENTRY CLONE	1	1	LOW (3)	2,3	Nucleus (7)
70	HaRxLL492	ATGTCGAAGTCACGGTATACAATGCGTCTTATCTGTGTCTTGCTACTCGCCGTCGTCTCCCAGATGACAGTGTCAAGCTACGTTGCGGATGCCAAGGACGTGACAAAACCCGCTAACCAAGGGACCGGATCCGAGCAACTGAAGGCCCGTCGGTATCTCAGGGATGACAAAGGTACATTTGGCGATCAAAACACCGCGATGAACAACAAGGACGAGGAAAGGATATTCGAAGGGGTTTTTAATAAGTTGATGGCGCTCTTTCATGGGAGCATCGACGCAAAGCAAGTGAAGCCACTGATCCAAGAGACTCACATTCTCGAAGAGAATGTGGCAAATCTCCAGGCTATTCCGACAGCCTCCAAGAAGGGTCTCTCGCAATTCTTCGCTGAGAATCCTGCC…	MSKSRYTMRLICVLLLAVVSQMTVSSYVADAKDVTKPANQGTGSEQLKARRYLRDDKGTFGDQNTAMNNKDEERIFEGVFNKLMALFHGSIDAKQVKPLIQETHILEENVANLQAIPTASKKGLSQFFAENPAIKKEIIVAGVLLSLIVAVPLTVKSFYPA	MSKSRYTMRLICVLLLAVVSQMTVSSYVADAKDVTKPANQGTGSEQLKARRYLRDDKGTFGDQNTAMNNKDEERIFEGVFNKLMALFHGSIDAKQVKPLIQETHILEENVANLQAIPTASKKGLSQFFAENPAIKKEIIVAGVLLSLIVAVPLTVKSFYPA	(°)ATGAGCTACGTTGCGGATGCCAAGGACGTGACAAAACCCGCTAACCAAGGGACCGGATCCGAGCAACTGAAGGCCCGTCGGTATCTCAGGGATGACAAAGGTACATTTGGCGATCAAAACACCGCGATGAACAACAAGGACGAGGAAAGGATATTCGAAGGGGTTTTTAATAAGTTGATGGCGCTCTTTCATGGGAGCATCGACGCAAAGCAAGTGAAGCCACTGATCCAAGAGACTCACATTCTCGAAGAGAATGTGGCAAATCTCCAGGCTATTCCGACAGCCTCCAAGAAGGGTCTCTCGCAATTCTTCGCTGAGAATCCTGCCATTAAGAAGGAGATTATTGTAGCGGGAGTTCTTTTGTCTTTGATCGTCGCAGTTCCGCTGACTGTTAAG…	MSYVADAKDVTKPANQGTGSEQLKARRYLRDDKGTFGDQNTAMNNKDEERIFEGVFNKLMALFHGSIDAKQVKPLIQETHILEENVANLQAIPTASKKGLSQFFAENPAIKKEIIVAGVLLSLIVAVPLTVKSFYPA.	AS ENTRY CLONE	AS ENTRY CLONE			LOW (2)	1,2	Cytoplasmic (11)
71	HaRxLL493	ATGCTTCTTGTCCCGCGTGGCAGCGCCTTACCGACCACTTTCTCGCTACTTCTAGAGCTCTCCTGCCTCGTCTATCTCCTGTACCCATGTGCTAACGCTACGGCCTCTACCGAAGACCTTCTTCACAATGACAACCGCTCGCTTCGACCGTCTCTAGCGCCCTCAATCGCTCCAGACGCACGCTCCCCGGAGGTCCCATTTTCCAGTCTTGAGTCCACTGCAGCCTCTTCAAGTACCCATTTTAGTCGTGAAAATGGGTCACAAGATACGCTCGTTCTAGTGGAGACAGCTGCCGATGTCTCAATTGATCAAGTTGAAGACCATTTGCATCTGGTTGAGCAGCTCGAACGGTCAGTGGACAAAAGTGTGCGGGAATTGGGATGCACGGACGAGAGACTC…	MLLVPRGSALPTTFSLLLELSCLVYLLYPCANATASTEDLLHNDNRSLRPSLAPSIAPDARSPEVPFSSLESTAASSSTHFSRENGSQDTLVLVETAADVSIDQVEDHLHLVEQLERSVDKSVRELGCTDERLTYTRFQLQEREHVRDDLVLVQSDLKRLARGLNRTLLELERVEQEEALQSKKLQDVLAVQEEEERKQQLEKEGIQDMDYETGHLKHTTGLNTEQLKKLEAVEKMADPAVLHYDMELLAQIAVLLGGSAVGGIVATYFNVPPHAGYLLGGALVGPSCLGFVRRYKEVETISLFGSVFLLFGHGAAYSPQEPEDVFRKYFVGGVAYIVSTVLLVAGGAVHIGWTDSFIEGLIIGLGVCFSTTAPLYEHIRENGIQDSSFGRVCTVARAK…	MLLVPRGSALPTTFSLLLELSCLVYLLYPCANATASTEDLLHNDNRSLRPSLAPSIAPDARSPEVPFSSLESTAASSSTHFSRENGSQDTLVLVETAADVSIDQVEDHLHLVEQLERSVDKSVRELGCTDERLTYTRFQLQEREHVRDDLVLVQSDLKRLARGLNRTLLELERVEQEEALQSKKLQDVLAVQEEEERKQQLEKEGIQDMDYETGHLKHTTGLNTEQLKKLEAVEKMADPAVLHYDMELLAQIAVLLGGSAVGGIVATYFNVPPHAGYLLGGALVGPSCLGFVRRYKEVETISLFGSVFLLFGHGAAYSPQEPEDVFRKYFVGGVAYIVSTVLLVAGGAVHIGWTDSFIEGLIIGLGVCFSTTAPLYEHIRENGIQDSSFGRVCTVARAK…	(°)ATGACGGCCTCTACCGAAGACCTTCTTCACAATGACAACCGCTCGCTTCGACCGTCTCTAGCGCCCTCAATCGCTCCAGACGCACGCTCCCCGGAGGTCCCATTTTCCAGTCTTGAGTCCACTGCAGCCTCTTCAAGTACCCATTTTAGTCGTGAAAATGGGTCACAAGATACGCTCGTTCTAGTGGAGACAGCTGCCGATGTCTCAATTGATCAAGTTGAAGACCATTTGCATCTGGTTGAGCAGCTCGAACGGTCAGTGGACAAAAGTGTGCGGGAATTGGGATGCACGGACGAGAGACTCACATACACTCGCTTCCAACTTCAAGAGAGGGAGCACGTCCGAGATGATCTGGTGCTGGTGCAGTCGGATCTGAAACGATTAGCTCGAGGCCTT…	MTASTEDLLHNDNRSLRPSLAPSIAPDARSPEVPFSSLESTAASSSTHFSRENGSQDTLVLVETAADVSIDQVEDHLHLVEQLERSVDKSVRELGCTDERLTYTRFQLQEREHVRDDLVLVQSDLKRLARGLNRTLLELERVEQEEALQSKKLQDVLAVQEEEERKQQLEKEGIQDMDYETGHLKHTTGLNTEQLKKLEAVEKMADPAVLHYDMELLAQIAVLLGGSAVGGIVATYFNVPPHAGYLLGGALVGPSCLGFVRRYKEVETISLFGSVFLLFGHGAAYSPQEPEDVFRKYFVGGVAYIVSTVLLVAGGAVHIGWTDSFIEGLIIGLGVCFSTTAPLYEHIRENGIQDSSFGRVCTVARAKVIWFSADESFVLFDRQ	AS ENTRY CLONE but Failed Secretion assay				LOW (5)	3	Cytoplasmic (10)
72	HaRxLL494	ATGCGCTATCGCGTCCTTCTTGGCGTGCTCGTGACAGCCACGTTGGTCGAGTGCTGTATCAGCTTCGCCAGCGAGGACATGAACTCGGTGGAAGGCCGTACACTCGAGATTGCCAAGATTCGCCGTCTTCGAGGGGCAAACTTTACCCCCCAGGAAGAAAGAGGACTCGATATACTCAAGAAAATCTTCTCGAGTCCCTTTTTGGAGAAAGGGGAGCTGAAACTCCGGCGCATGATACACTCTCAGCCTATGGGGGATAGCCTCCCTCGTGAGGATAGCCTCCCTCGTGGGGATACCCGCTCTCGTAGGCCCCATATCGACGTTCCTCCTGACCAACCAACCGGAAAGCAGGTAATAATATCTATGCTCGCAGCGCTTTCGATGGTCGGGGCGCTCGGT…	MRYRVLLGVLVTATLVECCISFASEDMNSVEGRTLEIAKIRRLRGANFTPQEERGLDILKKIFSSPFLEKGELKLRRMIHSQPMGDSLPREDSLPRGDTRSRRPHIDVPPDQPTGKQVIISMLAALSMVGALGVWSVHKAIKHDTPATLVSMSGSTMGSGSM	MRYRVLLGVLVTATLVECCISFASEDMNSVEGRTLEIAKIRRLRGANFTPQEERGLDILKKIFSSPFLEKGELKLRRMIHSQPMGDSLPREDSLPRGDTRSRRPHIDVPPDQPTGKQVIISMLAALSMVGALGVWSVHKAIKHDTPATLVSMSGSTMGSGSM	Not Done	Not Done	(+)CGCCGTCTTCGAGGGGCAAACTTTACCCCCCAGGAAGAAAGAGGACTCGATATACTCAAGAAAATCTTCTCGAGTCCCTTTTTGGAGAAAGGGGAGCTGAAACTCCGGCGCATGATACACTCTCAGCCTATGGGGGATAGCCTCCCTCGTGAGGATAGCCTCCCTCGTGGGGATACCCGCTCTCGTAGGCCCCATATCGACGTTCCTCCTGACCAACCAACCGGAAAGCAGGTAATAATATCTATGCTCGCAGCGCTTTCGATGGTCGGGGCGCTCGGTGTGTGGTCAGTCCATAAGGCTATCAAACACGATACCCCCGCGACTTTGGTGAGCATGTCGGGCTCGACGATGGGCTCAGGCTCAATGTAG	(+)RRLRGANFTPQEERGLDILKKIFSSPFLEKGELKLRRMIHSQPMGDSLPREDSLPRGDTRSRRPHIDVPPDQPTGKQVIISMLAALSMVGALGVWSVHKAIKHDTPATLVSMSGSTMGSGSM	1	1	LOW (3)	1,2,3	Cytoplasmic (9)
73	HaRxLL495	ATGCAGTTCCGCATCGCTCTTAGCCTGGTCGTGGCCACTTTCCTTGCAAGTTGCAACAGCTTCACCAACGCGGATCTTGCCGCTGCAAAAGGCCCAACCGTCGGGAGTCCCGAGACTCGCCGCCTTCGTGAGGATGGCGCTATTCAAGACGAGGAAAAGCCTCTAAGCCTTAACGTCGTAGGCACAAAATCGCAGCTCAAGAAACAGCCTCCAGTTGTGGGGACACTGGCTACTGACGATTCGGACCAAGTGGCGCCCACCTCTGCTCTGAAAGAGAGGTTAGAGAAGAAGCCGTTGGCATTGTCCAAGAATCATGACGAGAGAGGATACTGGAAAGGCGCTGGTATCGGTATCACTGCCGCAGTCATTGCAGCCATTGGGACTGGTTTGTGGCTGACA…	MQFRIALSLVVATFLASCNSFTNADLAAAKGPTVGSPETRRLREDGAIQDEEKPLSLNVVGTKSQLKKQPPVVGTLATDDSDQVAPTSALKERLEKKPLALSKNHDERGYWKGAGIGITAAVIAAIGTGLWLTYGHTKHMPQSSGTAMTGSSSGPVPI	MQFRIALSLVVATFLASCNSFTNADLAAAKGPTVGSPETRRLREDGAIQDEEKPLSLNVVGTKSQLKKQPPVVGTLATDDSDQVAPTSALKERLEKKPLALSKNHDERGYWKGAGIGITAAVIAAIGTGLWLTYGHTKHMPQSSGTAMTGSSSGPVPI	(*)CGCCGCATGCGTGAGGATGGCGCTATTCAAGACGAGGAAAAGCCTCTAAGCCTTAACGTCGTAGGCACAAAATCGCAGCTCAAGAAACAGCCTCCAGTTGTGGGGACACTGGCTACTGACGATTCAGACCAAGTGGCGCCCACCTCTGCTCTGAAAGAGAGGTTAGAGAAGAAGCCGTTGGCATTGTCCAAGAATCATGACGAGAGAGGATACTGGAAAGGCGCTGGTATCGGTATCACTGCCGCAGTCATTGCAGCCTTTGGGACTGGTTTGTGGCTGACATATGGTCACACGAAGCACATGCCGCAATCGAGTGGAGCGGCGATGACGGGCAGCTCGTCGGGCCCAGTCCCAATCTAG	(*)RRMREDGAIQDEEKPLSLNVVGTKSQLKKQPPVVGTLATDDSDQVAPTSALKERLEKKPLALSKNHDERGYWKGAGIGITAAVIAAFGTGLWLTYGHTKHMPQSSGAAMTGSSSGPVPI	AS ENTRY CLONE	AS ENTRY CLONE	2 nt polym	0.98	LOW (6)	1,2,3	Cytoplasmic (13)
74	HaRxLCRN4b (3)	not predicted, found by PCR		HaRxLCNR4: MVQVTLLCAIVGLPRCVSAVKIDTNEVVGILKDAIKAKNAVDVRCDARKLRLFLAKKDGVWLRDDGDLDKLIQTEGFLDGMEEMRASWELSDPSLFGTGVMLGKKVVHVLVVLPRTMASPLGESVTVGGVTIPVTSTMRNSPRVDFWKALQKIKTPVVADSVITLPGKTLILNQPEFGSCIYIRPCYLQLWDMCRSIFDDKKKTYLRLVILGNPGIGKTFFGFLVLLYLASDGKTVVYENVHPEWERTLFSGDMVIKGSHMDFSEVLLQPETFYVVDGVRPSLYVAKTILVTSPRTEIWKKYDQESCKRLYMPVWTQEEIFRCRQLMYSNTPVEIVEDRYLKWGGIARYVLRYAMDSEKQEELDQAIAKADLKMILSVSVESSGVESD…	(°) ATGGTCAAAATTGACACGAACGAAGTGGTGGGGATCTTGAAGAAAGCGATAAAGGAGGATAACGCAGTGGATGTCCGGTGCGATGCTAGAAAGCTGCGGCTCTTCCTGGCGAAAAAAGATGGGGTGTGGCTGCGAGACGACGGTGATTTGGACAAACTGATTCAGACCGAAGGATTTCTTGATGGGATGGAGGAGATGCACGCTTCGTGGCGATTAGGAAAGCCCAGTCTGTTTGATTCCGGTCTTTTTCTTGAAGAAGACGTTGTCCACGTGCTGGTGGTGCTTCCGCGGACTATGGCTAGTCCGTTAGGCGAGTCGATTACTGTGGGCGGTGTCACGATTCCCGTCACGTCTACCATGATGAATTCACCACGGGTCGATTTCTGGAAAGCTCT…	(°) MVKIDTNEVVGILKKAIKEDNAVDVRCDARKLRLFLAKKDGVWLRDDGDLDKLIQTEGFLDGMEEMHASWRLGKPSLFDSGLFLEEDVVHVLVVLPRTMASPLGESITVGGVTIPVTSTMMNSPRVDFWKALQKIKTPVVADSVITLPGKTLILNQPEFGSCIYIRPCYLQLWDMCRSIFDDKKKTYLRLVILGNPGIGKTFFGFLVLLYLARDRKTVVYENVHPEWERTLFSGDMVIKGSHMDFSEVLLQPETFYVVDGVRPSLYVAKTILVTSPRTEIWKKYDQESCKRLYMPVWTQEEIFRCRQLMYSNTPVEIVKDRYLKWGGIARYVLRYAMDSEKQEELDQAIAKADLKMILSVSVESSGVESDFCHRLLHFRVNWKTLRNEAFDFGSV…	AS ENTRY CLONE	AS ENTRY CLONE	152 nt differences	0.81	MEDIUM(14)	1,2,3	Cytoplasmic (10)
	NC1 (8)						(+) agggtactcaggatttggcaacgccaaaatgggagcacggaggagaatctccttcattgccataaatgcgtcagcatgggtgttgtcccagtgccaatctgtgtcctttttaataaaattagttaa	RVLRIWQRQNGSTEENLLHCHKCVSMGVVPVPICVLFNKIS-	ND	ND	ND	ND	ND
	NC3						(+) cgccagtgcgatcgctcactactaccgaccgtcaagtcgacgaaccgactgacgtcctggcgaccaacgaagaacgactggagacaccgatcctga	RQCDRSLLPTVKSTNRLTSWRPTKNDWRHRS-	ND	ND	ND	ND	ND
	NC4						gtcgacaatcttcacgtcggtgtagagcagccagaatttaccgtcggcgtagctcaggcacggcgcccagatgccgccggagtccgggttgcccttacgggagtggtagatgcgcacgcccgggaaccactcgaaggtcgaggtggcgatgtagtagtcctcgccctggcggcacagggacgggtccgggttgaagccggtgagtatcgggttagtgatttccatattgcctccggttaa	VDNLHVGVEQPEFTVGVAQARRPDAAGVRVALHVQHRHAVQRGADQRPVFQVTGVVDAHAREPLEGRGGDVVVLALAAQGRVRVEAGEYRVSDFHIASG	ND	ND	ND	ND	ND
	(a)	Nucleotide sequence predicted in genome versions of the Hpa Emoy2 race (V3.0 to V6.0) generated previously to the published one (v8.3.2; Baxter and Tripathy et al., 2010)
	(b)	Translation of the predicted nucleotide sequence in Hpa Emoy Genome v8.3.2
	(c )	Nucleotidic sequence cloned in pENTRY/pDONR vectors. The clones were amplified from the Signal Peptide cleavage until the stop codon, adding a Methionine (M) at the N-terminal, unless stated otherwise.
	(d)	Sequence cloned in pEDV vectors. When pEDV6 was used, sequences were identical to the pENTRY donors. For clones in pEDV3/5 (non-Gateway versions) no pENTRY clones were generated.
	(e)	Comparison of sequence similarity of the pEDV clone with the predicted nucleotide sequence on the Emoy2 genome (Column G vs Column C)
	(f)	Comparison of sequence similarity of the pEDV clone translated aminoacid sequence with the predicted one the Emoy2 genome (Column H vs Column D)
	(g)	Level of Polymorphism of candidate RxLR effectors predicted by "in silico" comparison of the Hpa Emoy2 race genome (v8.3.2, v6.0, v3.0) with the genomes of seven Hpa races sequenced via illumina short reads. The number of SNPs predicted is indicated between brakets. We classified them as No polymorphic (0 SNPs), Low (≥1 SNPs ≤5), Medium (≥6 SNPS ≤15) and High Polymorphic (>16 SNPs).
	(h)	Level of Expression of candidate RxLRs was tested using different expression libraries, and categorized as: 1- Sanger ESTs obtained from Spores, 2- 454 ESTs generated from infected tissue at 3 days post-inoculation (dpi), 3- Illumina short reads generated from infected tissue at 3 and 7 dpi.
	(i)	Predicted subcellular localization using Wolf-PSORT (of sequences after signal peptide cleavage site). The localization stated corresponds to the ones consistently found using both Plant and Fungi databases. The score numbers representing the number of closest neighbours in each alignment are represented in brakets.
	(+)	Cloned from RxLR onwards, without M.
	(*)	Cloned from RxLR onwards, X or L replaced by M.
	(°)	Cloned from SP cleavage site onwards, with M introduced.
	ND	Not determined
	(1)	There are two sequences highly similar in Emoy2 genome. The paralog cloned here is not assembled in the published Emoy2 genome (v8.3.2). They differ only in three aminoacids (EGMIW x KNMIR)
	(2)	Putative gene family. The paralog cloned is not the one assembled in V8.3.2 of the genome.
	(3)	The cloned sequence not assembled in v8.3.2. It is highly similar except for the C-terminal end. Putative paralogs.
	(4)	Putative gene family. The paralog cloned is not assembled in v8.3.2 of the genome
	(5)	There are two paralog sequences in Emoy2 genome. Only HaRxL45 is assembled in v8.3.2
	(6)	These RxLR candidates are not assembled in the V8.3.2 of the genome, but they were predicted in previous versions of it (v3.0 and v6.0)
	(7)	The sequence of this clone has an internal deletion of 20 aminoacids regarding the sequence predicted in v8.3.2 of the genome. Putative paralog.
	(8)	NC1,2,3,4: Negative controls.
