# Supplementary material for: Multiple Candidate Effectors from the Oomycete Pathogen Hyaloperonospora arabidopsidis Suppress Host Plant Immunity
Source: PLoS Pathog. 2011 Nov 3;7(11):e1002348. doi: 10.1371/journal.ppat.1002348 (PMC3207932; doi:10.1371/journal.ppat.1002348)
Supplement: Table S2 — Effect of 64 HaRxLs on Pst -LUX bioluminescence tested across 12 Arabidopsis accessions. (a) Pst-LUX complemented with the corresponding candidate HaRxL or control was infiltrated in leaves of Nicotiana tabacum cv. Petit Havana. Development of hypersensitive response (HR) cell death was evaluated at 2 days post-infiltration. Representative picture on Figure S1B. (b) Pst-LUX complemented with the corresponding candidate HaRxL or control was infiltrated in leaflets of Lycopersicum esculentum cv. Moneymaker. Disease sympthoms were determined between 3 and 5 dpi. Presence of the bacteria on the lessions was confirmed imaging Pst-LUX bioluminescence. Representative picture on Figure S1 C. (c) Values in the body of the table correspond to the ratio of Pst-LUX bioluminescence between a Pst-LUX clone delivering a given HaRxL candidate effector and a Pst-LUX clone delivering a control protein. The bioluminescence counts per second (CPS) per mg of plant fresh weight (FW) were averaged for five plants per Arabidopsis accession per experiment. In summary: Value = [X (CPS/FW) effector/X (CPS/FW) control] (d) Summary of the Hpa candidate effector's effect per ecotype. This conclusion is based on the reproducibility of a given trend of change (2 out of 3 experiments at least) and the statistical significance of the change regarding the control on each individual experiment. T-test p values assuming unequal variances are indicated as follows: >0,01 dark grey boxes, >0,05 light grey boxes. Mathematical symbols indicate increased (+), decreased (−) or no change ( = ) in bioluminescence/FW regarding control. (e) Number of Arabidopsis accessions on wich Pst-LUX bioluminescence activity increased (+), decreased (−) or did not change ( = ) when delivering a given HaRxL candidate effector. (f) Scoring the bioluminescence activity of Pst-LUX delivering a given HaRxL candidate effector in Brassica rapa cv Just Right (Turnip) leaves. Symbols as in (e). (g) Negative controls. (XLS) [file ppat.1002348.s010.xls]

## Sheet: Sheet1
	Table S2. Effect of 64 HaRxLs on Pst-LUX bioluminescence tested accross 12 Arabidopsis accessions.
	Hpa effector candidate	Control of Pst-LUX T3SS functionality		A. thaliana accesions screened delivering Hpa effector candidates via Pst-LUX T3SS (c)													Summary of Effector's Effect on Pst-LUX bioluminescence in A. t.(e)			Effector's Effect on Pst-LUX bioluminescence in Turnip (f)
	Name	HR test (a)	Disease test (b)	Repeats	Bay-0	Br-0	Col-0	Ksk-1	Ler-0	Nd-0	Oy-0	Sha	Ts-1	Tsu-0	Wei-0	Ws-0	(+)	(=)	(-)
1	ATR13Emoy2	HR	DISEASE	1	1.53075		2.64346	0.510425	1.92602	1.80059	1.07822	3.88273			15.0668	4.35264
				2	3.29		1.88	3.18	4.47	2.84	6.52	1.77		4.16	1.67	0.93
				3	1.41885		1.83287	3.2712	1.48318	3.88368	0.578936	0.728271		3.86242	1.04633	0.884365
				4	0.348758		1.72178	0.961752	3.94266	4.09846	1.04494	1.57605		1.29326	1.6413	2.31656
				5	1.1826	0.375846	1.63859	0.998824	0.779603	1.8829	0.672218	0.725052	1.03492	0.593541	0.5748	1.59457
				6	0.756282	0.698576	3.06202	1.16432	1.05884	2.27491	0.420495	0.217012	1.31175	0.54559	0.226678	0.42942
				7	0.451315	6.40801	1.51259	0.470912	1.66584	1.46351	0.460382	0.568849	0.969419	2.89274	0.322648	0.69785
				8	0.342839	1.95626	1.33067	1.6804	2.3681	1.28093	0.471859	1.77	0.872343	1.7678	0.911868	1.79562
				Conclusion (d)	(-)	(+)	(+)	(+)	(+)	(+)	(-)	(+)	(=)	(+)	(-)	(+)	8	1	3	(=)
2	ATR13Emco5	HR	DISEASE	1	3.66		1.19	1.3	1.15	0.33	1.46	1.134		0.68	1.25	0.77
				2	3.37042		6.78833	10.3722	12.229	0.538779	1.35653	2.12591		18.7194	3.96249	2.45039
				3	0.185253		1.28836	0.763902	1.46418	0.663273	1.26747	0.940232		1.80693	2.91371	0.691394
				4	0.744247	0.510729	1.75384	1.06964	0.501465	0.728004	0.594719	1.05662	0.969193	1.20501	1.32973	1.84703
				5	1.94642	1.0921	1.63857	1.56291	1.4903	0.783516	0.792609	0.989198	1.13914	0.876698	0.855313	1.3158
				6	0.617656	1.64176	0.796409	0.912456	3.9159	0.585224	2.83283	0.595506	1.31062	1.19443	2.17412	0.78248
				7	1.20135	1.45107	1.47714	0.770852	2.63384	0.253471	0.799432	1.8331	0.592528	1.78268	1.53958	1.71884
				8	1.0973	1.13455	0.703225	1.09699	2.29199	0.466491	0.911259	1.5086	1.29348	6.73057	1.09079	0.729801
				9	1.59482	0.827601	0.918027	0.902802	0.913469	0.111692	0.0945085	3.9329	5.99919	1	3.4278	1.81929
				10	0.892909	0.697778	0.674109	0.918062	0.459183	0.280299	1.6076	0.660751	1.02502	0.472469	2.10697	0.730133
				11	1.46444	0.83151	1.9536	0.847241	0.490202	0.140968	2.07863	5.15206	1.08319	0.725241	0.550185	0.97456
				Conclusion (d)	(+)	(=)	(+)	(=)	(+)	(-)	(=)	(+)	(=)	(+)	(+)	(+)	7	4	1	(=)
3	HaRxL4	HR	DISEASE	1	6.75093	2.82229	1.10779	5.58264	3.88834	8.95981	7.20116	2.95899	7.27161	1.79635	4.91487	2.13057
				2	0.780905	31.4111	0.403484	1.89448	0.862044	1.49367	0.722975	1.24008	0.598251	4.86566	0.347988	1.98115
				3	1.72899	1.71334	0.496063	6.12332	2.95132	0.786618	0.711325	2.12245	1.58182	1.32885	3.17936	0.661497
				Conclusion (d)	(+)	(+)	(-)	(+)	(=)	(+)	(=)	(+)	(=)	(+)	(=)	(+)	7	4	1	(+)
4	HaRxL9	HR	DISEASE	1	3.30625	5.17698	1.12399	3.91865	1.77144	5.45438	1.50093	1.52106	3.53869	5.85744	1.68741	1.78602
				2	1.35908	1.23675	0.938721	1.34633	1.05194	1.23531	0.702022	2.30429	1.35674	1.52192	0.975905	0.779016
				3	2.70359	1.63155	0.799771	3.12398	2.13974	2.93029	1.48752	1.53024	1.96298	0.920348	0.96	1.30791
				Conclusion (d)	(+)	(+)	(=)	(+)	(+)	(+)	(=)	(+)	(+)	(+)	(=)	(=)	8	4	0	(=)
5	HaRxL11	HR	DISEASE	1	0.901269	1.23	2.45427	0.670645	2.48566	2.59555	1.43265	2.36153	0.47	1.35643	1.6344	1.04771
				2	0.561341	1.70239	0.501071	0.336234	0.358562	0.604199	0.694878	1.41989	0.587144	1.11652	1.16	1.04
				3	0.973044	1.04028	1.24308	0.43908	10.2305	0.97035	0.772341	1.56341	0.620124	1.22034	0.992035	1.22305
				Conclusion (d)	(=)	(=)	(=)	(-)	(=)	(=)	(=)	(+)	(-)	(=)	(=)	(=)	1	9	2	(=)
6	HaRxL13	HR	DISEASE	1	2.30408	1.11729	3.24874	3.77602	0.631471	6.9645	1.30329	1.47897	0.721796	2.21333	2.22529	3.33053
				2	1.15995	1.44622	0.848468	1.65643	0.542857	2.19561	1.20471	0.946803	1.23301	0.987696	0.42644	1.34615
				3	1.23035	1.30235	0.892347	1.4432	0.729347	1.83946	0.830547	1.07348	0.924508	1.13204	1.23123	2.3423
				Conclusion (d)	(=)	(=)	(=)	(+)	(-)	(+)	(=)	(=)	(=)	(=)	(=)	(+)	3	8	1	(+)
7	HaRxL14	HR	DISEASE	1	2.25	5.4088	1.92955	3.83678	0.705728	3.90789	2.00468	3.42163	2.09474	1.30944	0.758434	1.09259
				2	0.963509	0.915043	2.20419	0.637809	1.05377	1.96967	4.13247	5.02722	2.28164	1.23895	0.680184	1.67837
				3	1.13203	1.21003	1.7623	0.932035	0.820384	1.67024	1.87235	2.13929	1.86235	1.6632	0.952347	1.07204
				Conclusion (d)	(=)	(=)	(+)	(=)	(=)	(+)	(+)	(+)	(+)	(+)	(=)	(=)	6	6	0	(+)
8	HaRxL16	HR	DISEASE	1	3.36999	0.913344	2.02977	1.37137	4.88379	3.09862	3.49687	5.32182	1.45112	1.11347	4.5249	0.615862
				2	1.78064	1.31556	2.12099	1.23489	1.64383	2.8166	2.22956	0.853169	3.93289	1.51478	1.19818	1.23673
				3	2.17303	0.893457	1.9745	1.20328	2.33406		2.3482	1.1037	1.42533	1.89346	0.93247	0.84957
				Conclusion (d)	(+)	(=)	(+)	(=)	(+)	(+)	(+)	(=)	(+)	(+)	(=)	(=)	7	5	0	(=)
9	HaRxL17	HR	DISEASE	1	2.13142	3.16257	3.13779	2.89066	3.78572	4.38466	0.388329	0.445543	1.28237	1.81	1.08797	1.5532
				2	0.597047	2.2763	1.45748	2.16703	4.08906	2.01927	1.03421	2.10498	0.875318	1.49625	2.47829	2.1605
				3	0.978389	1.47681	1.30688	1.51183	1.02328	1.54738	0.8741	0.916106	0.935818	0.92	2.05492	1.88999
				Conclusion (d)	(=)	(+)	(+)	(+)	(+)	(+)	(=)	(=)	(=)	(+)	(+)	(+)	8	4	0	(-)
10	HaRxL18	HR	DISEASE	1	0.343713	0.59	0.568684	0.672964	0.911672	0.701144	0.563863	0.330489	0.861204	0.576422	1.82091	0.793361
				2	1.10193	0.411584	0.987711	0.929541	1.14045	1.72012	0.766149	1.54254	0.724373	3.13763	0.172554	0.0545244
				3	0.931306	0.562343	0.613406	0.881239	0.961395	1.3247	0.347202	1.20124	0.561203	1.20127	0.961936	0.352038
				Conclusion (d)	(=)	(-)	(-)	(=)	(=)	(=)	(-)	(=)	(-)	(=)	(=)	(-)	0	7	5	(=)
11	HaRxL21	HR	REDUCED DISEASE	1	6.65621	1.48779	3.26709	4.10746	2.20832	5.25319	1.27189	2.42228	1.94237	1.49543	4.31537	1.12889
				2	2.1362	2.98616	1.81241	5.7011	0.995632	2.90937	2.12142	2.04706	0.465935	0.324253	1.39604	0.506285
				3	2.10047	1.20407	1.759	2.42073	1.98346	1.76531	2.01097	1.78097	1.23017	0.802374	1.57831	0.97235
				Conclusion (d)	(+)	(=)	(+)	(+)	(+)	(+)	(+)	(+)	(=)	(=)	(+)	(=)	8	4	0	(-)
12	HaRxL22	HR	DISEASE	1	0.431862	1.24643	2.01287	0.576214	1.71563	1.57346	0.716791	0.941697	3.74924	1.29303	1.38387	1.1428
				2	1.07562	1.47218	1.88434	2.86424	1.52725	1.49182	2.60701	0.951529	2.01622	1.29038	1.0148	1.1003
				3	1.10385	2.17023	1.89203	0.923475	1.8543	1.69835	0.973453	1.05939	1.8965	0.919442	1.15938	0.992357
				Conclusion (d)	(=)	(+)	(+)	(=)	(+)	(+)	(=)	(=)	(+)	(=)	(=)	(=)	5	7	0	(=)
13	HaRxL36	HR	DISEASE	1	0.936543	0.920184	1.25445	0.712807	0.299802	0.964262	0.648847	0.447218	0.99857	1.66314	0.586499	0.913815
				2	0.566833	0.621492	1.42677	0.848387	0.38393	0.934422	0.471248	0.521524	1.24646	0.646725	0.547399	0.911363
				3	1.20113	0.982038	1.11121	0.973469	0.671924	1.02374	0.552935	0.769264	1.04374	1.10338	0.523965	1.04421
				Conclusion (d)	(=)	(=)	(=)	(=)	(-)	(=)	(-)	(-)	(=)	(=)	(-)	(=)	0	8	4	(=)
14	HaRxL44	HR	DISEASE	1	0.65	1.16	2.48	0.76	0.98	2.07	2.97	2.05	0.36	2.17	4.29	0.93
				2	1.70717	3.79057	1.71418	1.53596	0.409113	4.00469	2.04063	3.08522	0.744173	1.07804	1.73635	0.833655
				3	1.12	1.51	2.12	0.98	0.67	1.87	2.21	2.25	0.68	1.78	1.85	1.12
				Conclusion (d)	(=)	(=)	(+)	(=)	(-)	(+)	(+)	(+)	(-)	(+)	(+)	(=)	6	4	2	(=)
15	HaRxL45	HR	DISEASE	1	0.429211	0.810217	0.890957	0.772251	1.0082	2.43977	1.47986	0.551638	2.08728	1.95988	1.05103	2.7706
				2	0.720367	1.92846	0.37278	1.08142	0.875418	1.4519	1.2624	0.553281	1.47066	1.17764	0.954173	2.23095
				3	0.643222	1.57776	0.719466	1.04614	0.925277	1.84895	1.63334	0.808916	1.52073	1.78281	1.16946	0.902142
				Conclusion (d)	(-)	(+)	(-)	(=)	(=)	(+)	(+)	(-)	(+)	(+)	(=)	(+)	6	3	3	(+)
16	HaRxL45b	HR	DISEASE	1			3.2		1.006	1.12
				2			1.36		0.67	0.775
				3			3.68
				4	1.53		1.77	1.76	2.57	1.1	1.34	0.71		0.91	2.1	0.38
				5	2.67433		7.12537	5.94353	13.1958	7.15075	4.32676	3.15672		8.62608	2.77677	2.465
				6	0.820866	1.08215	1.85315	1.50554	1.25145	1.19133	1.33488	0.764908	1.80777	1.64292	1.03016	1.09169
				7	1.72685	0.988349	1.73929	1.21696	1.44362	1.40942	0.923477	1.66327	1.09579	1.08956	1.97836	1.08912
				Conclusion (d)	(+)	(=)	(+)	(+)	(+)	(+)	(+)	(+)	(+)	(+)	(+)	(=)	10	2	0	(+)
17	HaRxL47	HR	DISEASE	1			5.24
				2	0.981364		3.5865	1.90559	2.13666	4.03262	1.05	1.2			4.44014	2.26805
				3	1.6	1.98482	2.61895	4.25688	1.49814	2.22337	0.542221	1.70403	1.20547	0.804296	1.61845	1.79906
				4	0.55	0.703076	0.98	0.99	0.86	0.99	0.806022	1.37	0.91195	1.50578	0.807738	0.722832
				5	0.738923	1.42292	1.65023	1.28304	1.064	1.56449	0.98	0.625006	0.736652	0.930889	1.42395	1.49576
				Conclusion (d)	(=)	(+)	(+)	(+)	(=)	(+)	(=)	(=)	(=)	(=)	(+)	(+)	6	6	0	(-)
18	HaRxL56	HR	DISEASE	1	1.08855	1.20235	1.8478	0.967034	2.60137	2.87511	0.524198	1.50141	0.972343	0.873551	0.962295	0.892947
				2	1.44507	2.65575	0.482754	1.80287	1.09268	0.705756	1.8174	1.8396	0.905509	1.38915	1.23936	0.722763
				3	0.893786	1.30875	1.1489	1.23948	1.86493	2.01859	0.97383	1.79464	1.05984	1.03877	1.1508	0.959572
				Conclusion (d)	(=)	(=)	(=)	(=)	(+)	(+)	(=)	(+)	(=)	(=)	(=)	(=)	3	9	0	(=)
19	HaRxL57	HR	DISEASE	1			2.36		4.06	2.79
				2			4.83		5.3	0.68
				3	2.8389	1.36	18.628	0.920026	3.24771	1.49053	3.35981	7.82474	1.12	0.98	14.655	3.55
				4	1.22368	1.23675	1.85186	0.356564	1.46541	1.34499	1.44494	1.53108	0.909755	1.23	3.77063	1.58364
				5	1.89315	1.73344	1.35406	0.453165	1.91036	1.24104	1.23343	1.55386	1.22539	0.753546	1.71344	1.87385
				6	(+)	(+)	(+)	(-)	(+)	(+)	(+)	(+)	(=)	(=)	(+)	(+)	9	2	1	(=)
20	HaRxL59	HR	DISEASE	1	0.636753	0.728589	2.07046	1.08173	0.515569	3.73438	1.39269	1.32787	1.02616	0.976161	2.89755	0.975761
				2	2.23959	1.20502	1.30872	0.688104	2.18749	2.03645	2.64163	1.22153	0.62267	0.933867	1.23936	0.722763
				3	1.08309	0.921049	1.98234	0.952305	1.17341	1.77204	1.02341	1.62035	0.973046	1.06349	1.87305	0.950283
				Conclusion (d)	(=)	(=)	(+)	(=)	(=)	(+)	(=)	(+)	(=)	(=)	(+)	(=)	4	8	0	(=)
21	HaRxL60	HR	DISEASE	1	0.782515	0.888434	0.836615	0.47139	5.5277	2.30447	0.729236	1.23891	3.0519	2.98252	2.59777	1.49902
				2	1.99239	2.27466	2.72297	1.90767	1.57791	2.95739	1.5092	1.60084	0.682345	1.52891	0.85734	1.08484
				3	0.991024	1.28034	0.63458	0.83988	1.93231	1.78035	0.842937	1.84042	0.942033	2.11028	1.12018	0.991203
				Conclusion (d)	(=)	(=)	(=)	(=)	(+)	(+)	(=)	(+)	(=)	(+)	(=)	(=)	4	8	0	(=)
22	HaRxL62	HR	DISEASE	1			5.18
				2	8.77273		7.69902	5.19933	6.10474	4.1401	3.87004	2.79381			3.84827	3.69106
				3	2.56833		6.38052	6.27258	6.8521	5.56751	6.38701	4.59192		11.791	3.67124	3.04608
				4	1.42983	2.96014	1.76328	2.18528	3.02212	2.52413	0.825339	2.33798	2.28927	11.4807	0.950558	0.519713
				5	1.52105	3.91997	2.41116	2.97938	1.19161	2.34643	1.3581	1.2768	1.27661	2.53403	0.829096	1.78255
				6	1.48331	12.9618	1.42114	1.62489	1.15965	3.48306	2.66352	2.27065	3.02555	2.29459	0.544364	2.40766
				7	1.1558	3.51678	1.26066	3.59186	1.20306	1.39121	1.51425	2.31921	1.25866	1.50217	1.89336	1.29621
				Conclusion (d)	(+)	(+)	(+)	(+)	(+)	(+)	(+)	(+)	(+)	(+)	(+)	(+)	12	0	0	(+)
23	HaRxL63	HR	DISEASE	1			2.06
				2			10.02
				3			4.02		13.7	0.56
				4	1.21257	1.68	1.74017	1.26022	1.29593	1.38547	1.20156	3.51289	2.13	1.98	1.9877	1.57317
				5	1.38293	1.27491	1.45927	1.79012	1.87375	2.13072	1.96235	1.66302	1.5403	1.23958	1.9012	1.93192
				6	1.25974	2.24607	1.33593	5.12664	1.59781	2.2705	5.0768	2.30558	2.70696	1.07725	3.74728	0.794323
				Conclusion (d)	(+)	(+)	(+)	(+)	(+)	(+)	(+)	(+)	(+)	(=)	(+)	(+)	11	1	0	(-)
24	HaRxL64b	HR	DISEASE	1	1.09998	2.02553	2.16996	1.39503	1.45953	4.48369	1.62561	1.22582	0.83612	1.77388	1.18923	2.58345
				2	0.741222	1.276	0.983793	1.41993	1.415	1.52764	1.96905	0.526143	0.971667	1.44327	0.97154	1.22673
				3	0.874953	2.47593	1.39275	2.18465	0.987385	1.89265	1.6452	0.879348	1.23058	1.3297	1.07593	1.39594
				Conclusion (d)	(=)	(+)	(=)	(+)	(=)	(+)	(+)	(=)	(=)	(+)	(=)	(+)	6	6	0	(=)
25	HaRxL65	HR	DISEASE	1	1.52495	1.72105	1.42527	1.38202	0.974175	4.89866	1.04243	1.66565	1.09253	1.32376	1.57866	2.4543
				2	1.11	0.92	0.98	1.42	0.98	2.13	0.98	1.57	1.02	1.15	1.78	1.3
				3	0.880128	1.06028	0.972935	1.72027	1.05024	1.89371	1.20348	1.46038	0.901273	1.13028	2.30012	2.19028
				Conclusion (d)	(=)	(=)	(=)	(+)	(=)	(+)	(=)	(+)	(=)	(=)	(+)	(+)	5	7	0	(=)
26	HaRxL67	HR	DISEASE	1	1.2376	1.28	0.281353	2.35755	1.85287	0.936799	0.168756	0.123744	0.657995	0.283998	0.218795	0.234059
				2	0.738546	2.3221	0.138984	1.95	2.91505	0.60267	0.184764	0.324367	0.486276	1.50577	0.311427	0.380369
				3	1.83243	1.98184	0.791441	1.91011	6.21689	1.27254	0.612019	0.764346	0.948703	1.36695	0.695209	0.857552
				Conclusion (d)	(=)	(+)	(-)	(+)	(+)	(=)	(-)	(-)	(=)	(=)	(-)	(-)	3	4	5	(=)
27	HaRxL68	HR	DISEASE	1	5.42	1.16	2.96	1.06	2.04	2.74	2.75	1.84	2.11	1.28	5.666	0.81
				2	0.888489	2.36727	1.13268	0.760311	0.636031	1.31766	0.847818	3.36696	2.54901	0.984323	3.1715	0.794732
				3	1.24398	1.06724	0.896735	0.839674	0.953045	1.45002	1.20347	2.30203	1.7935	1.10346	1.42306	1.20359
				Conclusion (d)	(=)	(=)	(=)	(=)	(=)	(+)	(=)	(+)	(+)	(=)	(+)	(=)	4	8	0	(+)
28	HaRxL70	HR	DISEASE	1			0.69		5.75
				2	0.629649	2.56924	0.66	1.3396	6.25	0.22	0.951239	1.03402	1.12041	1.25536	0.821385	1.11396
				3	0.262268	2.11	1.27396	2.01	3.38048	2.69365	0.841388	0.941285	1.13	1.16007	0.928944	1.39946
				4	0.168696	2.25157	0.918218	1.48019	2.85427	1.09518	0.437004	0.537268	0.736697	0.85549	0.913852	1.41555
				Conclusion (d)	(-)	(+)	(=)	(+)	(+)	(=)	(=)	(=)	(=)	(=)	(=)	(=)	3	8	1	(+)
29	HaRxL72	HR	DISEASE	1	0.92	2.02553	2.3	1.1	1.35	3.2	1.68	1.22582	0.99	1.77388	1.03	1.3
				2	1.1	1.45	1.62	0.98	1.54	2.5	2.16	0.89	1.02	1.68	0.95	1.12
				3	0.892974	1.87283	1.73466	1.11012	1.96308	1.79287	1.59237	1.21243	0.802384	1.86423	0.902073	0.990124
				Conclusion (d)	(=)	(+)	(+)	(=)	(+)	(+)	(+)	(=)	(=)	(+)	(=)	(=)	6	6	0	(=)
30	HaRxL73	HR	DISEASE	1			0.97		0.57	2.06
				2	1.49227	1.64303	6.54416	3.13741	2.1734	1.4215	3.58821	13.0436	1.52457	1.82328	1.63646	4.27073
				3	0.539402	2.11	0.703354	1.15559	0.973342	0.822099	0.928609	0.894007	2.34	1.63386	1.25787	0.785987
				4	1.59521	4.01602	2.6485	25.2421	15.8422	11.0801	2.98189	5.70783	5.48013	2.86265	0.670389	0.747471
				Conclusion (d)	(=)	(+)	(+)	(+)	(=)	(+)	(+)	(+)	(+)	(+)	(+)	(=)	9	3	0	(=)
31	HaRxL74	HR	REDUCED DISEASE	1	0.424596	0.370637	0.378058	1.08251	0.455882	0.822291	0.197522	0.262577	0.461312	0.368082	0.446747	0.340388
				2	0.780208	0.872048	0.35083	1.0523	0.772835	0.951024	0.450303	0.650234	0.523412	0.283403	0.662347	0.723493
				3	0.604189	0.467849	0.319741	0.708908	0.416586	0.785727	0.209642	0.285519	0.470604	0.3687	0.362057	0.314289
				Conclusion (d)	(=)	(=)	(-)	(=)	(-)	(=)	(-)	(-)	(-)	(-)	(-)	(-)	0	4	8	(=)
32	HaRxL75	HR	DISEASE	1			0.88		5.2974	4.20574
				2			0.76		2.57024	1.70938
				3			2.8
				4	1.02051	1.75103	0.873974	1.68058	0.959397	1.75404	1.43308	1.71303	1.73336	2.27055	2.09134	1.68397
				5	0.798093	4.31406	1.23619	1.68845	2.53028	1.87812	2.85089	8.1918	6.26312	2.10521	3.93533	1.39016
				6	4.40089	1.88413	1.2728	1.50895	0.712455	1.45756	2.31152	1.61359	1.57336	1.04566	4.19122	1.46865
				Conclusion (d)	(=)	(=)	(=)	(+)	(=)	(+)	(+)	(+)	(+)	(+)	(+)	(+)	8	4	0	(=)
33	HaRxL77	HR	DISEASE	1	0.69533	0.682273	0.655222	0.850608	0.51505	4.22027	3.08461	0.633335	0.586918	0.670102	0.876202	0.905996
				2	0.21375	1.67109	0.689501	1.09286	1.80451	0.618274	0.463184	0.532389	0.359683	0.824095	0.889759	0.891755
				3	0.359396	0.97636	0.465829	1.11496	1.48231	0.309946	2.10235	0.590379	0.899305	0.440235	1.23057	1.03457
				Conclusion (d)	(-)	(=)	(-)	(=)	(=)	(=)	(=)	(-)	(-)	(-)	(=)	(=)	0	7	5	(=)
34	HaRxL79	HR	REDUCED DISEASE	1	0.0274289	0.508324	1.28603	1.92635	0.353736	0.138288	0.806125	0.614755	0.737702	0.520534	1.72617	0.408923
				2	0.287578	0.465632	0.944386	0.51518	0.949746	1.08694	0.518837	1.02454	0.629262	0.721755	0.726023	2.27269
				3	0.805699	0.810194	0.81	1.26545	0.589736	0.989334	0.656938	0.493413	0.972466	0.444615	2.14393	1.66905
				Conclusion (d)	(-)	(-)	(-)	(=)	(-)	(=)	(-)	(-)	(=)	(-)	(+)	(+)	2	3	7	(-)
35	HaRxL80	HR	DISEASE	1	0.646359	1.11112	1.2922	0.617415	1.05933	4.32272	0.526917	1.06762	1.35117	1.32218	3.05462	2.19688
				2	0.148403	0.265091	0.0577382	0.0755594	0.0737143	0.112701	0.270719	0.204241	0.187907	0.260476	1.195	0.952042
				3	1.06336	1.95449	0.588901	1.13852	0.199547	1.50937	0.271924	0.26216	0.34092	0.199133	1.45173	0.674021
				Conclusion (d)	(-)	(=)	(-)	(-)	(-)	(=)	(-)	(-)	(-)	(-)	(+)	(=)	1	3	8	(=)
36	HaRxL89	HR	DISEASE	1	0.627182	0.857517	0.808474	1.65117	0.693775	1.47162	1.27693	0.663567	1.05366	1.03926	0.921135	1.94361
				2	0.750348	0.860374	0.950935	1.57953	0.523048	1.87375	1.1123	0.56075	0.94457	0.983458	0.95457	1.6347
				3	0.67893	1.12034	0.730346	1.89347	0.765203	1.78306	0.983947	0.734903	1.08345	0.931307	0.900832	1.36028
				Conclusion (d)	(-)	(=)	(=)	(+)	(-)	(+)	(=)	(=)	(=)	(=)	(=)	(+)	3	7	2	(-)
37	HaRxL106	HR	DISEASE	1	2.48		0.73	0.96	0.96	2.79	3.24	1.69		2.65	1.5	0.8
				2	0.673553	0.99	0.509035	0.254596	1.49416	4.9542	3.72983	1.81809	1.64	2.84293	2.29742	2.09253
				3	1.55515	1.40418	1.16168	0.999237	3.29233	2.33344	2.65908	3.33448	1.95128	5.93583	0.841204	3.76548
				Conclusion (d)	(+)	(=)	(-)	(-)	(+)	(+)	(+)	(+)	(+)	(+)	(+)	(+)	9	1	2	(+)
38	HaRxL120	HR	DISEASE	1	1.37229	1.28543	1.64206	1.68093	5.73847	1.55	1.70536	1.93319	1.38963	2.46743	0.992486	0.971622
				2	7.37455	2.05361	2.26702	0.66908	0.811703	2.71428	4.25369	2.48488	4.85667	1.10241	1.34677	1.23
				3	1.70604	1.20384	1.88234	0.801327	1.02137	1.96074	2.10284	1.96294	1.8812	2.16283	0.991209	1.1145
				Conclusion (d)	(+)	(=)	(+)	(=)	(=)	(+)	(+)	(+)	(+)	(+)	(=)	(=)	7	5	0	(+)
39	HaRxL142	HR	REDUCED DISEASE	1			0.69
				2	1.10385	0.948266	1.34059	2.40274	0.934958	1.98285	2.13928	0.923469		1.87639	0.935699	1.98256
				3	0.798921	0.544621	1.27713	1.20926	0.659355	2.67137	2.20339	1.11752	1.34756	1.20667	0.89484	1.35174
				4	0.885363	0.799937	1.03337	9.94009	0.45463	2.01388	1.38885	8.64178	3.06662	3.26082	3.13352	2.21728
				Conclusion (d)	(=)	(=)	(+)	(+)	(=)	(+)	(+)	(=)	(+)	(+)	(=)	(+)	7	5	0	(=)
40	HaRxL144	HR	DISEASE	1	8.03981	2.56873	2.76205	6.78805	6.90542	1.75492	1.32938	1.4088	3.47386	2.40876	2.81374	0.793369
				2	0.994718	1.68081	0.378801	1.1126	0.670583	1.05075	0.904931	1.34851	0.824954	0.894059	1.3326	0.873327
				3	1.98935	1.08306	0.972333	1.75309	1.17054	1.75406	0.945366	1.12457	1.18235	1.19441	1.0239	0.773332
				Conclusion (d)	(+)	(=)	(=)	(+)	(=)	(+)	(=)	(=)	(=)	(=)	(=)	(=)	3	9	0	(=)
41	HaRxL145	HR	DISEASE	1	2.2851	0.847484	0.958011	0.965206	1.48921	2.38598	1.42034	1.00797	2.78277	0.703887	1.33209	0.558926
				2	1.32	1.2	1.13	0.89	1.34	1.89	0.97	0.93	1.67	1.3	1.22	0.98
				3	1.42073	0.913721	1.03802	1.13903	1.10808	1.75639	0.91047	0.892395	1.79001	0.234723	0.930172	0.880238
				Conclusion (d)	(+)	(=)	(=)	(=)	(=)	(+)	(=)	(=)	(+)	(=)	(=)	(=)	3	9	0	(=)
42	HaRxL146	HR	DISEASE	1	3.77045	1.103	4.17018	9.09786	2.3882	2.32226	6.11913	2.86082	0.98	0.956	7.1611	2.83638
				2	1.60765	0.928904	1.70294	1.14952	1.62636	1.21181	1.31	1.46351	1.14637	0.680602	1.58332	1.41375
				3	1.44923	1.053	1.78234	2.09348	1.82347	2.10235	1.88305	1.3312	0.923749	0.891273	1.77102	1.92384
				Conclusion (d)	(+)	(=)	(+)	(+)	(+)	(+)	(+)	(+)	(=)	(=)	(+)	(+)	9	3	0	(=)
43	HaRxL147	HR	DISEASE	1	1.46159	0.81185	1.0619	1.72233	5.41837	0.751559	0.769298	1.55043	1.35117	3.36453	0.190049	0.215896
				2	1.49123	0.820869	0.634882	0.883057	1.62466	1.72877	0.716753	0.926575	1.4933	1.03057	2.54144	1.78799
				3	0.699037	0.865623	0.707509	0.834587	0.513505	0.964562	0.67804	2.46863	1.135	2.45	1.558	1.04809
				Conclusion (d)	(=)	(=)	(=)	(=)	(+)	(=)	(-)	(+)	(=)	(+)	(=)	(=)	3	8	1	(=)
44	HaRxLL3	HR	DISEASE	1	1.19432	0.828644	1.50468	1.47718	8.50612	2.91661	1.23907	1.37435	0.939173	3.33479	2.76873	2.42033
				2	1.83721	1.73222	0.995128	1.36901	1.58922	1.57288	0.639352	1.25609	1.28892	1.12083	0.944646	0.695096
				3	1.14302	0.882035	1.35308	1.43777	1.85305	1.9823	1.00004	0.932917	0.982365	2.13028	1.74204	1.23083
				Conclusion (d)	(=)	(=)	(=)	(=)	(+)	(+)	(=)	(=)	(=)	(+)	(+)	(=)	4	8	0	(=)
45	HaRxLL60	HR	DISEASE	1	3.8825	2.13678	2.84808	1.14916	16.4061	3.43975	1.28404	4.12034	0.787408	8.54255	0.616729	0.974716
				2	1.55745	0.895524	1.27137	1.3278	2.58598	1.55206	1.39854	1.01558	1.38023	1.56621	4.79648	1.29763
				3	3.39053	2.763	1.47105	0.745481	1.43519	2.3191	2.34912	7.30722	2.67852	1.05207	1.2731	0.373256
				Conclusion (d)	(=)	(=)	(+)	(=)	(+)	(+)	(=)	(+)	(=)	(+)	(=)	(=)	5	7	0	(=)
46	HaRxLL90	HR	DISEASE	1	0.397548	0.320828	0.921438	0.990991	0.948451	0.753157	0.213672	0.419725	1.89947	1.44254	1.25572	1.77595
				2	0.419405	0.497663	1.4803	0.662771	0.839807	0.767744	0.532881	0.257011	2.00216	1.59295	0.953789	1.49658
				3	0.820283	0.962935	1.10235	1.04024	1.22108	0.922374	0.453208	0.692374	1.99204	1.78028	1.0563	1.80238
				Conclusion (d)	(-)	(=)	(=)	(=)	(=)	(=)	(-)	(-)	(+)	(+)	(=)	(+)	3	6	3	(=)
47	HaRxLL108	HR	DISEASE	1			0.38		0.52	0.317
				2			0.91	0.65	8.6	0.94
				3	1.63326	0.689724	0.853041	0.443958	0.874137	1.87763	3.18315	1.89446	2.14425	2.03236	1.86936	1.12085
				4	1.44328	2.38692	0.550187	0.284399	0.916678	1.91776	2.8103	2.4268	1.42029	3.02564	2.51264	0.80892
				5	1.37931	0.93019	0.766613	1.06727	1.01032	2.71782	4.05497	1.41538	2.51276	0.801708	3.13324	0.826907
				Conclusion (d)	(+)	(=)	(-)	(-)	(=)	(+)	(+)	(+)	(+)	(=)	(+)	(=)	6	4	2	(+)
48	HaRxLL148	HR	DISEASE	1	2.05	0.75025	1.68613	0.918198	3.43438	5.62147	2.10096	8.57536	0.987349	0.857346	4.66081	2.77943
				2	1.73593	6.08891	1.29871	1.19357	1.38146	1.53395	1.87489	2.4525	1.63684	1.60508	3.13547	0.984794
				3	3.76357	0.873315	1.19112	0.829191	0.480053	1.85	0.959627	0.405008	1.18146	0.759536	2.81316	0.762848
				Conclusion (d)	(+)	(=)	(+)	(=)	(+)	(+)	(=)	(+)	(=)	(=)	(+)	(=)	6	6	0	(=)
49	HaRxLL169b	HR	DISEASE	1	2.5481	0.976	1.46635	3.28398	1.08	3.97798	1.71	3.49837	1.13	4.29926	2.49809	3.40516
				2	1.34818	1.46149	0.719933	0.494977	0.374291	1.06032	0.691731	1.21173	1.04158	1.86509	3.1935	1.22979
				3	1.10182	0.928204	1.02384	0.972074	1.22035	1.92735	1.23453	1.92947	1.20374	2.11028	2.02635	1.90882
				Conclusion (d)	(=)	(=)	(=)	(=)	(=)	(+)	(=)	(+)	(=)	(+)	(+)	(+)	5	7	0	(=)
50	HaRxLL429	REDUCED HR	DISEASE	1	1.80247	2.47585	0.580074	1.11119	5.85695	1.11547	0.263172	0.476618	1.21264	3.12298	1.13259	1.31494
				2	0.389924	0.412834	0.244696	0.577859	0.698645	0.341541	0.83716	0.28265	0.707239	0.243197	0.729502	0.453084
				3	0.96346	0.901325	0.360346	0.913023	0.773948	1.12037	0.432035	0.453035	1.22036	1.3205	0.982358	0.939729
				Conclusion (d)	(=)	(=)	(-)	(=)	(=)	(=)	(-)	(-)	(=)	(=)	(=)	(=)	0	9	3	(=)
51	HaRxLL437	HR	DISEASE	1	4.86996	2.48631	1.19919	6.53074	2.28257	3.28886	0.87	1.23984	0.913256	0.383068	3.02898	2.94488
				2	1.31943	1.23016	0.49648	1.78862	1.68	0.811496	0.749898	2.17389	0.423084	0.672975	0.372866	0.476683
				3	1.19443	2.25032	0.446449	1.08461	1.98303	0.911444	0.643959	1.73284	0.523371	0.574279	0.974289	0.973647
				Conclusion (d)	(=)	(+)	(=)	(=)	(+)	(=)	(-)	(+)	(-)	(-)	(=)	(=)	3	6	3	(=)
52	HaRxLL441	HR	DISEASE	1	0.88	0.47	1.51067	2.27732	0.317282	2.65368	0.894622	0.806727	2.36713	0.269021	1.21508	0.553344
				2	2.10536	1.6236	0.874316	1.14435	0.714492	1.23769	1.11006	0.788093	0.669697	0.354652	1.81075	0.900736
				3	1.30346	0.949237	0.962341	2.31023	1.03935	1.79346	0.88358	0.834569	1.20349	0.734562	1.92346	0.653406
				Conclusion (d)	(=)	(=)	(=)	(+)	(=)	(+)	(=)	(-)	(=)	(-)	(+)	(-)	3	6	3	(+)
53	HaRxLL445	HR	DISEASE	1	1.27466	0.628088	1.47081	1.29427	0.489835	2.21456	1.12226	1.3971	2.34114	0.891243	1.22045	1.40866
				2	0.944128	1.38767	1.48	0.565636	0.385097	1.51232	1.86224	0.42885	1.68277	0.81167	1.54929	2.30317
				3	0.968293	1.23047	1.54938	0.947529	0.739572	2.34937	2.13047	0.998235	1.45021	0.934702	0.802347	2.15923
				Conclusion (d)	(=)	(=)	(+)	(=)	(-)	(+)	(+)	(=)	(+)	(=)	(=)	(+)	5	6	1	(=)
54	HaRxLL455	HR	DISEASE	1	0.511873	0.71	1.40648	3.60267	1.02479	1.31418	1.73117	1.03552	1.53131	0.665131	2.46389	0.584301
				2	4.79172	3.12299	0.864642	1.57447	1.15184	2.15328	4.08877	1.55457	3.40774	1.28152	2.47128	1.12827
				3	0.917499	1.20348	1.02446	1.26493	0.972938	1.89237		1.22059	1.6723	0.899234	1.78341	0.973502
				Conclusion (d)	(=)	(=)	(=)	(+)	(=)	(+)	(+)	(=)	(+)	(=)	(+)	(=)	5	7	0	(=)
55	HaRxLL464	HR	DISEASE	1	2.09271	1.97	1.83755	2.02032	2.23285	1.91501	1.31067	1.63431	1.013	3.19453	1.01955	0.354562
				2	1.27299	2.73406	1.34175	1.16593	4.36816	1.59377	1.27788	1.08554	1.0452	1.42697	5.61718	1.41857
				3	2.0319	1.33013	1.68012	1.7503	1.50341	1.66305	1.64018	1.79341	0.930238	1.97395	2.20281	1.67305
				Conclusion (d)	(+)	(=)	(+)	(+)	(+)	(+)	(+)	(+)	(=)	(+)	(+)	(=)	9	3	0	(=)
56	HaRxLL467	HR	DISEASE	1	1.08306	1.36407	3.15021	1.32303	2.17039	2.54334	0.888489	1.03346	1.03354	1.29333	1.01016	1.33673
				2	2.32689	0.732841	2.95031	1.63166	7.22173	5.39703	6.40711	8.21129	3.01647	5.44758	2.88491	1.5283
				3	4.53258	1.55678	1.13864	1.87934	0.807563	1.90161	3.30863	1.19902	1.33839	1.8416	1.65915	1.14874
				Conclusion (d)	(+)	(=)	(+)	(+)	(+)	(+)	(+)	(=)	(=)	(=)	(=)	(=)	6	6	0	(=)
57	HaRxLL468	HR	DISEASE	1	2.73622	3.77994	2.65659	1.82779	3.33286	3.83335	1.96702	0.976368	1.7732	6.52745	0.748196	2.75878
				2	0.885438	1.53395	0.752999	0.869526	0.971718	1.11911	0.346955	0.377364	0.836745	2.99459	0.258764	1.48765
				3	0.644162	0.928261	1.46913	0.899466	0.915011	1.91198	1.50524	4.89946	0.704178	0.872078	0.800815	1.45271
				Conclusion (d)	(=)	(+)	(=)	(=)	(=)	(=)	(=)	(=)	(=)	(+)	(=)	(+)	3	9	0	(=)
58	HaRxL470b	HR	DISEASE	1	0.295491	0.42132	1.77868	0.850862	0.710844	0.903626	2.76558	3.63046	0.777783	0.644298	0.561243	1.22828
				2	0.830982	1.37421	0.669213	1.6882	0.441515	0.839772	1.05951	0.38388	0.800377	0.101399	0.25413	0.119579
				3	1.15868	0.938867	0.789017	1.2685	0.422361	0.766865	0.42534	0.1551	0.396732	0.705545	0.669939	0.487265
				Conclusion (d)	(=)	(=)	(=)	(+)	(-)	(=)	(=)	(-)	(-)	(-)	(-)	(-)	1	5	6	(-)
59	HaRxLL480	HR	DISEASE	1	1.83676	0.598254	1.21677	2.49583	1.57747	2.06694	1.03179	0.851305	1.71125	0.664242	2.6113	1.10671
				2	1.95609	4.86624	0.924648	1.59075	0.946431	1.15921	1.80897	1.56387	1.21994	0.805342	2.61596	1.19815
				3	1.63406	1.23407	1.11405	2.3345	1.15377	1.98346	2.1134	0.952934	1.23508	1.09376	1.45082	1.22348
				Conclusion (d)	(+)	(=)	(=)	(+)	(=)	(+)	(+)	(=)	(=)	(=)	(+)	(=)	5	7	0	(=)
60	HaRxLL483	HR	DISEASE	1	0.562335	0.863069	1.32061	1.30702	0.125234	1.55576	2.70546	3.2957	0.331847	1.05034	0.246506	0.500267
				2	0.72	0.95	1.5	1.3	0.4	1.7	1.9	2.2	0.41	1.63	0.21	0.67
				3	0.893992	1.02549	1.63024	1.56038	0.56323	1.28949		2.10537	0.459772	1.32496	0.673927	0.873408
				Conclusion (d)	(-)	(=)	(+)	(+)	(-)	(+)	(+)	(+)	(-)	(=)	(-)	(=)	5	3	4	(=)
61	HaRxLL492	HR	DISEASE	1	0.653359	1.23289	1.22995	1.71266	1.64906	1.53	1.13484	1.14698	1.61229	1.21626	1.29138	1.18125
				2	0.919957	1.16734	1.38351	1.45161	0.905242	1.24063	1.25535	0.958	2.25869	0.755554	0.714479	0.878243
				3	0.724396	1.67335	1.35303	1.61315	1.19305	1.67247	1.23546	1.93579	2.58164	0.715356	0.914346	0.974862
				Conclusion (d)	(=)	(+)	(+)	(+)	(=)	(+)	(=)	(+)	(+)	(=)	(=)	(=)	6	6	0	(=)
62	HaRxLL494	HR	DISEASE	1	0.937825	1.15859	3.96	0.97392	4.38	4.34	2.65139	2.2568	1.17326	1.88798	0.996848	0.819406
				2	1.37273	0.95	1.75021	1.33845	1.30969	0.920445	2.16193	4.09314	1.85	1.36	2.23998	1.14646
				3	0.689258	0.681981	1.75304	0.364214	0.294049	1.88446	1.28815	1.07299	1.78909	1.45771	0.529475	1.12237
				Conclusion (d)	(=)	(=)	(+)	(=)	(=)	(+)	(+)	(+)	(+)	(+)	(=)	(=)	6	6	0	(=)
63	HaRxLL495	HR	DISEASE	1	0.618448	1.0605	0.674889	2.61925	3.71701	0.835999	0.760337	0.820844	1.55	0.415334	0.545422	0.312124
				2	1.36457	1.14945	1.08906	2.59335	1.4091	3.08507	2.11376	0.457672	1.64843	2.04267	0.59968	1.20754
				3	0.920615	0.88592	0.954139	1.80854	1.39004	0.786662	2.53048	0.23996	0.836145	0.844478	0.181807	0.940413
				Conclusion (d)	(=)	(=)	(=)	(+)	(+)	(=)	(+)	(-)	(+)	(=)	(-)	(=)	4	6	2	(+)
64	HaRxLCRN4b	HR	DISEASE	1	1.51	0.95	0.98	1.41	1.45	1.53	1.05	0.81	0.96	0.71	1.61	0.71
				2	2.30168	2.02	2.04307	3.0105	5.02948	2.52462	0.96	0.765658	3.08801	0.896784	1.83567	2.34414
				3	0.659693	0.787715	2.25453	1.69752	4.74597	3.29508	2.5016	2.98779	0.707722	2.72154	0.834888	1.75898
				Conclusion (d)	(+)	(=)	(=)	(+)	(+)	(+)	(=)	(=)	(=)	(=)	(=)	(+)	5	7	0	(=)
	NC1 (g)	HR	DISEASE	1	1.92	1.40689	2.41208	1.85856	1.46	1.17	1.88867	1.15528	1.04	1.387	1.38	1.04
				2	0.480224	0.155126	1.22089	0.40119	0.8	0.75973	0.5065	1.39	0.78	0.64285	1.05	1.21087
				3	1.10128	0.927035	1.10024	1.42038	0.634072	0.823047	1.04821	1.32037	1.22038	1.19024	0.802834	0.92348
				Conclusion (d)	(=)	(=)	(+)	(=)	(=)	(=)	(=)	(=)	(=)	(=)	(=)	(=)	1	11	0	(=)
	NC2 (g)	HR	DISEASE	1	1.08855	1.54	1.8478	0.967034	2.60137	2.87511	0.524198	1.50141	1.15	0.873551	0.97	0.89
				2	1.44507	2.65575	0.482754	1.80287	1.35	1.76	1.8174	1.8396	0.905509	1.38915	1.23936	0.722763
				3	1.20238	1.2048	0.926349	1.12012	1.53659	0.802834	0.926349	1.34309	1.03204	0.902834	1.06018	0.607403
				Conclusion (d)	(=)	(=)	(=)	(=)	(+)	(+)	(=)	(+)	(=)	(=)	(=)	(=)	3	9	0	(=)
	NC3 (g)	HR	DISEASE	1	0.368738	0.971028	0.448593	0.974368	1.20136	1.42048	0.46322	0.39379	1.11208	0.407327	0.445282	0.156654
				2	1.20646	0.507304	1.434	0.937433	1.02646	1.85917	1.97	1.67359	1.63093	0.990317	1.23	1.64376
				3	2.79084	1.34374	1.33388	1.88797	0.796418	1.13005	0.476212	0.955298	0.7068	2.17142	0.8204	0.950168
				Conclusion (d)	(=)	(=)	(=)	(=)	(=)	(=)	(=)	(=)	(=)	(=)	(=)	(=)	0	12	0	(=)
	NC4 (g)	HR	DISEASE	1	1.20238	0.829375	0.51	1.02937	0.33	0.41	0.972343	1.20384	1.11238	0.982973	1.12108	1.02387
				2	1.23	1.11	1.22	1.31	1.82395	1.32384	1.36	1.55	0.98	1.4	1.33	1.52
				3	0.413988	1.22	0.864111	0.609429	1.28531	0.829832	0.52175	0.673895	1.3	0.796496	0.526055	1.36416
				Conclusion (d)	(=)	(=)	(=)	(=)	(=)	(=)	(=)	(=)	(=)	(=)	(=)	(=)	0	12	0	(=)
	(a) Pst-LUX complemented with the corresponding candidate HaRxL or control was infiltrated in leaves of Nicotiana tabacum cv. Petit Havana.
	Development of hypersensitive response (HR) cell death was evaluated at 2 days post-infiltration. Representative picture on Figure S1B.
	(b) Pst-LUX complemented with the corresponding candidate HaRxL or control was infiltrated in leaflets of Lycopersicum esculentum cv. Moneymaker.
	Disease sympthoms were determined between 3 and 5 dpi. Presence of the bacteria on the lessions was confirmed imaging Pst-LUX bioluminescence. Representative picture on Figure S1 C.
	(c) Values in the body of the table correspond to the ratio of Pst-LUX bioluminescence between a Pst-LUX clone delivering a given HaRxL candidate effector and a Pst-LUX clone delivering a control protein.
	The bioluminescence counts per second (CPS) per mg of plant fresh weight (FW) were averaged for five plants per Arabidopsis accession per experiment. In summary: Value = [ X (CPS/FW) effector / X (CPS/FW) control]
	(d) Summary of the Hpa candidate effector's effect per ecotype. This conclusion is based on the reproducibility of a given trend of change (2 out of 3 experiments at least) and the statistical significance of the change
	regarding the control on each individual experiment. T-test p values assuming unequal variances are indicated as follows: >0,01 dark grey boxes, >0,05 light grey boxes. Mathematical symbols
	indicate increased (+), decreased (-) or no change (=) in bioluminescence/FW regarding control.
	(e) Number of Arabidopsis accessions on wich Pst-LUX bioluminescence activity increased (+), decreased (-) or did not change (=) when delivering a given HaRxL candidate effector.
	(f) Scoring the bioluminescence activity of Pst-LUX delivering a given HaRxL candidate effector in Brassica rapa cv Just Right (Turnip) leaves. Symbols as in (e).
	(g) Negative controls.
